# Supplementary material for: 12-Eth­oxy-2,3,8,9-tetra­methoxy­benzo[c]phenanthridine dichloro­methane solvate
Source: Acta Crystallogr Sect E Struct Rep Online. 2009 Dec 12;66(Pt 1):o124. doi: 10.1107/S1600536809050818 (PMC2980059; doi:10.1107/S1600536809050818)
Supplement: Supplementary file 2 [file e-66-0o124-Isup2.hkl]

data_I


loop_
_refln_index_h
_refln_index_k
_refln_index_l
_refln_F_meas
_refln_F_sigma
_refln_F_calc
_refln_observed_status
   1    0    0       121.74         1.59       131.31 o
   2    0    0        81.83         2.96        87.59 o
   3    0    0        50.31         2.65        56.73 o
   4    0    0        44.77         2.07        44.13 o
   5    0    0        74.57         3.08        80.34 o
   6    0    0       260.10         6.35       242.51 o
   7    0    0        52.65         3.70        54.81 o
  -8    1    0        24.91         2.24        23.36 o
  -7    1    0       147.87         4.35       134.73 o
  -6    1    0       235.02         2.92       213.90 o
  -4    1    0        34.06         1.54        33.20 o
  -3    1    0       110.72         1.81       117.96 o
  -2    1    0       262.13         1.82       274.88 o
  -1    1    0       326.31         1.18       343.54 o
   2    1    0       178.62         1.31       194.38 o
   3    1    0       131.12         1.80       132.48 o
   4    1    0       158.20         3.24       150.00 o
   5    1    0        21.69         2.87        22.02 o
   6    1    0       335.22         4.61       304.50 o
   7    1    0        78.60         3.35        68.91 o
  -8    2    0        13.77         2.06        11.01 o
  -7    2    0       125.20         1.57       117.04 o
  -6    2    0       141.43         3.70       139.90 o
  -4    2    0       132.10         2.70       124.30 o
  -3    2    0        37.51         1.04        33.04 o
  -2    2    0        68.73         1.85        70.41 o
  -1    2    0       260.73         1.78       266.70 o
   0    2    0       527.70         2.02       551.01 o
   1    2    0       452.11         3.09       474.34 o
   2    2    0       119.77         1.57       133.31 o
   3    2    0       174.27         1.36       164.76 o
   4    2    0        26.91         1.51        29.45 o
   5    2    0        64.86         7.26        69.07 o
   8    2    0        22.91         3.30        24.86 o
  -9    3    0        18.07         2.43        19.60 o
  -8    3    0        70.28         5.17        62.98 o
  -7    3    0       170.83         2.04       152.33 o
  -6    3    0        80.19         4.04        80.84 o
  -5    3    0        16.42         1.85        15.27 o
  -4    3    0        75.01         2.71        80.50 o
  -3    3    0        16.11         1.05        11.93 o
  -2    3    0       135.18         1.81       131.39 o
  -1    3    0       285.86         1.12       288.23 o
   0    3    0       274.86         3.10       283.56 o
   1    3    0       749.94         4.57       774.92 o
   2    3    0        72.21         3.21        87.68 o
   3    3    0       183.42         5.56       188.45 o
   4    3    0       113.39         4.21       110.95 o
   5    3    0        36.09         2.05        39.29 o
   6    3    0        21.99         1.89        29.53 o
   7    3    0        17.30         1.85        20.52 o
  -8    4    0        24.82         2.52        25.69 o
  -7    4    0        66.86         2.07        58.06 o
  -5    4    0        60.97         2.44        56.73 o
  -3    4    0       225.92         1.66       223.99 o
  -2    4    0       158.98         2.11       157.84 o
  -1    4    0        99.34         2.50       103.11 o
   0    4    0       287.61         1.10       286.81 o
   1    4    0       302.27         1.20       307.41 o
   2    4    0       302.70         1.22       308.67 o
   3    4    0       210.95         3.94       220.07 o
   4    4    0        27.40         1.64        26.86 o
   5    4    0       137.47         3.14       133.06 o
   7    4    0        19.69         1.96        22.27 o
   8    4    0        22.60         2.08        25.53 o
  -8    5    0        31.71         3.65        34.12 o
  -7    5    0        39.46         2.60        36.87 o
  -6    5    0        48.94         2.46        42.38 o
  -5    5    0        42.68         2.13        43.88 o
  -4    5    0        74.36         2.61        72.75 o
  -3    5    0        29.61         1.03        22.86 o
  -2    5    0        48.93         1.60        46.47 o
  -1    5    0       222.40         1.63       219.15 o
   0    5    0        94.94         2.64        94.52 o
   1    5    0        42.44         1.21        51.72 o
   2    5    0       159.75         2.96       160.34 o
   4    5    0        89.79         6.54        88.43 o
   5    5    0        64.47         3.49        59.40 o
  -8    6    0        15.72         1.92        14.02 o
  -7    6    0        20.10         2.18        20.86 o
  -6    6    0        56.95         2.61        52.47 o
  -4    6    0        50.41         3.88        51.97 o
  -2    6    0        64.77         2.37        62.15 o
  -1    6    0       271.45         1.98       260.45 o
   0    6    0        23.37         0.75        26.19 o
   1    6    0        97.82         2.83        92.02 o
   2    6    0        96.42         3.37        95.27 o
   3    6    0        54.59         6.25        62.73 o
   4    6    0        95.44         1.86        99.69 o
   5    6    0        59.23         2.01        60.65 o
   6    6    0        16.37         1.87        15.60 o
   7    6    0        14.84         2.06        11.68 o
  -8    7    0        19.91         2.10        19.60 o
  -7    7    0        31.20         2.98        33.54 o
  -6    7    0        59.25         3.03        58.98 o
  -5    7    0        80.33         4.12        77.17 o
  -3    7    0        37.79         1.52        36.62 o
  -1    7    0        21.46         2.00        24.53 o
   0    7    0        87.73         2.69        78.33 o
   1    7    0        20.08         1.18        20.61 o
   2    7    0        53.41         8.03        55.56 o
   5    7    0        49.68         3.32        51.14 o
   6    7    0        33.43         5.05        34.62 o
  -8    8    0        33.04         2.61        37.54 o
  -7    8    0        14.89         2.19        15.43 o
  -6    8    0        70.82         7.61        63.15 o
  -5    8    0        17.84         1.44        19.69 o
  -4    8    0        31.02         1.80        32.37 o
  -3    8    0       160.18         5.17       145.82 o
  -2    8    0        32.55         1.26        32.62 o
  -1    8    0        13.77         1.59        14.43 o
   0    8    0        73.12         3.02        64.24 o
   1    8    0        42.28         1.60        41.71 o
   2    8    0        92.85         4.15        87.01 o
  -8    9    0        30.43         2.63        31.87 o
  -6    9    0        75.85         2.70        68.99 o
  -5    9    0       108.09         2.08       100.53 o
  -4    9    0        17.92         1.46        16.60 o
  -3    9    0        44.64         2.71        41.54 o
  -2    9    0        16.33         1.86        14.77 o
   0    9    0       100.12         2.39        92.60 o
   1    9    0       126.47         3.14       114.46 o
   2    9    0        24.27         1.23        25.03 o
   3    9    0        56.28         8.12        60.57 o
  -8   10    0        14.92         2.18        16.35 o
  -7   10    0        17.24         1.94        21.02 o
  -6   10    0        52.30         1.90        49.05 o
  -5   10    0        64.58         2.72        59.06 o
  -4   10    0        64.55         4.65        58.23 o
  -2   10    0        40.73         2.78        38.04 o
  -1   10    0        56.98         2.51        54.31 o
   0   10    0       106.54         2.31       102.61 o
   1   10    0        59.27         3.58        54.39 o
   2   10    0        14.17         2.01        15.35 o
  -7   11    0        16.09         1.64        22.61 o
  -4   11    0        20.66         2.25        19.44 o
  -3   11    0        15.71         1.77        14.93 o
  -2   11    0        19.03         1.77        18.85 o
  -1   11    0        22.89         2.52        19.77 o
   0   11    0       104.80         2.56        97.19 o
   1   11    0        46.23         2.98        47.97 o
   4   11    0        13.09         1.90        10.09 o
  -6   12    0        55.06         3.57        53.39 o
  -5   12    0        18.13         2.34        18.60 o
  -4   12    0        26.59         2.24        28.28 o
  -1   12    0        12.01         1.83        10.26 o
   0   12    0        34.95         2.53        32.62 o
   3   12    0        13.65         2.14         9.68 o
  -7   13    0        34.16         4.05        31.03 o
  -4   13    0        17.41         2.06        12.68 o
  -2   13    0        12.91         2.09         4.42 o
  -3   14    0        16.95         1.97        16.10 o
   1   14    0        14.59         1.85        11.43 o
   1  -15    1        23.13         2.01        19.52 o
   2  -15    1        16.73         2.22        14.43 o
   2  -14    1        13.41         1.83        12.35 o
   3  -14    1        16.59         1.91        17.35 o
   0  -13    1        27.27         2.61        26.61 o
   1  -13    1        25.97         2.50        19.94 o
   2  -13    1        38.96         3.91        35.96 o
  -2  -12    1        13.59         1.52        10.26 o
  -1  -12    1        16.65         1.74        14.27 o
   2  -12    1        28.32         2.64        25.69 o
   3  -12    1        23.08         2.88        21.69 o
   4  -12    1        26.11         4.16        33.04 o
   6  -12    1        13.81         1.91        13.51 o
   0  -11    1        31.27         2.40        29.20 o
   2  -11    1        58.46         2.79        52.56 o
   3  -11    1        94.82         2.75        93.35 o
   4  -11    1        41.82         4.32        43.96 o
   5  -11    1        23.14         2.30        22.44 o
  -5  -10    1        15.69         2.09        14.10 o
  -4  -10    1        13.02         1.74        12.60 o
  -1  -10    1        27.51         1.70        27.78 o
   1  -10    1        34.91         1.91        31.62 o
   2  -10    1        83.69         4.34        79.84 o
   3  -10    1        44.92         2.67        46.05 o
   4  -10    1        21.21         1.38        26.28 o
   6  -10    1        71.13         5.92        72.75 o
   7  -10    1        18.78         1.89        20.44 o
  -4   -9    1        14.72         1.59        17.69 o
  -2   -9    1        15.37         1.72        14.68 o
  -1   -9    1        68.14         3.36        66.66 o
   1   -9    1        26.36         1.24        22.52 o
   2   -9    1         9.98         1.54        10.18 o
   3   -9    1        76.53         3.64        79.75 o
   4   -9    1        74.21         3.85        70.74 o
   5   -9    1       156.98         3.66       143.65 o
  -6   -8    1        15.86         2.00        15.68 o
  -5   -8    1        18.94         2.44        21.02 o
  -4   -8    1        77.42         5.16        78.58 o
  -2   -8    1       112.91         4.75       111.29 o
  -1   -8    1       219.78         4.89       204.47 o
   0   -8    1        29.41         1.51        26.36 o
   1   -8    1        58.03         2.04        56.98 o
   2   -8    1        68.64         2.21        62.90 o
   3   -8    1        90.07         3.76        86.93 o
   4   -8    1        39.00         1.54        42.63 o
   5   -8    1        62.76         2.63        61.98 o
   6   -8    1        52.93         3.44        52.97 o
  -7   -7    1        18.47         1.86        15.85 o
  -5   -7    1        17.10         1.63        19.10 o
  -4   -7    1        14.27         1.90        16.18 o
  -3   -7    1        46.17         4.76        44.71 o
  -2   -7    1       133.50         6.18       125.39 o
  -1   -7    1       251.80         2.17       242.43 o
   0   -7    1        82.96         2.84        89.18 o
   1   -7    1        77.86         2.50        79.00 o
   2   -7    1        12.71         1.58        11.93 o
   3   -7    1       180.18         3.62       180.03 o
   4   -7    1       160.05         4.07       156.08 o
   5   -7    1       114.93         3.45       101.19 o
   6   -7    1        59.78         2.89        59.06 o
   7   -7    1        38.53         3.43        37.54 o
   8   -7    1        22.03         2.27        25.11 o
  -7   -6    1        27.86         3.04        30.12 o
  -6   -6    1        13.52         1.72         6.26 o
  -5   -6    1        14.44         1.58        14.52 o
  -4   -6    1       105.34         2.24       102.61 o
  -3   -6    1        47.69         4.70        47.97 o
  -2   -6    1       241.16         2.09       217.48 o
  -1   -6    1       219.47         1.90       205.30 o
   0   -6    1        31.45         0.86        26.86 o
   1   -6    1        78.30         1.59        74.50 o
   2   -6    1       136.84         5.81       130.89 o
   3   -6    1        31.58         1.23        34.79 o
   4   -6    1       256.76         2.54       248.60 o
   5   -6    1       157.10         3.61       148.33 o
   6   -6    1        15.54         1.27        11.76 o
   7   -6    1        60.92         3.50        66.07 o
   8   -6    1        19.98         2.03        19.27 o
  -8   -5    1        59.80         6.46        57.90 o
  -5   -5    1        14.09         1.89        16.18 o
  -4   -5    1        17.23         1.66        17.10 o
  -3   -5    1       163.56         5.18       166.18 o
  -2   -5    1        90.61         3.02        87.18 o
  -1   -5    1        61.37         2.00        52.97 o
   0   -5    1        93.14         1.72        97.61 o
   2   -5    1       379.37         2.59       384.83 o
   3   -5    1        81.07         2.21        89.43 o
   4   -5    1        12.54         1.04        11.18 o
   5   -5    1       153.86         4.03       143.49 o
   6   -5    1        37.36         2.32        41.54 o
   7   -5    1        82.68         4.39        81.00 o
   8   -5    1        32.48         4.25        37.37 o
   9   -5    1        20.30         2.31        22.19 o
  -7   -4    1        44.54         3.09        41.96 o
  -6   -4    1        79.39         4.75        75.50 o
  -5   -4    1        71.34         4.76        77.00 o
  -4   -4    1        50.27         2.31        52.89 o
  -3   -4    1        37.95         1.60        45.05 o
  -2   -4    1        34.62         1.76        33.79 o
  -1   -4    1       101.07         1.72        94.94 o
   0   -4    1        50.56         1.09        50.39 o
   1   -4    1       108.41         2.17       109.79 o
   3   -4    1        26.06         0.96        27.86 o
   4   -4    1       182.87         3.36       175.86 o
   5   -4    1       142.33         3.39       142.99 o
   6   -4    1        89.94         4.66        93.27 o
   7   -4    1        42.86         2.79        39.21 o
   8   -4    1        32.17         2.80        35.54 o
  -7   -3    1        19.61         2.23        22.69 o
  -6   -3    1        53.34         7.43        62.98 o
  -5   -3    1       120.74         1.67       120.71 o
  -4   -3    1        78.18         4.43        82.26 o
  -3   -3    1        82.12         2.08        90.51 o
  -2   -3    1       125.05         2.02       126.80 o
  -1   -3    1        78.29         1.79        79.34 o
   0   -3    1       494.09         1.76       507.55 o
   1   -3    1       209.43         1.49       208.56 o
   2   -3    1        56.18         1.53        41.80 o
   3   -3    1        11.81         1.05        11.35 o
   4   -3    1        13.66         1.06        14.02 o
   5   -3    1       108.11         4.52       109.95 o
   6   -3    1        39.45         1.99        36.62 o
   7   -3    1        21.59         2.09        22.69 o
  -6   -2    1        95.44         8.60        87.51 o
  -5   -2    1       150.55         3.35       140.32 o
  -3   -2    1       244.74         1.81       245.77 o
  -2   -2    1       145.50         1.95       151.33 o
  -1   -2    1       107.31         1.47       107.20 o
   0   -2    1       336.10         1.29       362.56 o
   1   -2    1       158.31         2.05       168.01 o
   2   -2    1       166.96         1.22       162.93 o
   3   -2    1        70.42         1.99        78.92 o
   4   -2    1        52.49         2.00        47.47 o
   5   -2    1        83.77         3.39        78.84 o
   6   -2    1        71.02         3.28        65.49 o
   7   -2    1        32.73         2.89        33.95 o
  -9   -1    1        30.12         3.09        28.03 o
  -8   -1    1        17.42         2.02        18.60 o
  -6   -1    1       161.70         2.05       152.91 o
  -5   -1    1        51.60         2.11        53.89 o
  -4   -1    1       264.76         2.69       255.19 o
  -3   -1    1       386.38         1.56       383.91 o
  -2   -1    1       365.33         1.40       374.32 o
  -1   -1    1       343.66         1.26       363.39 o
   1   -1    1       280.99         1.26       295.40 o
   2   -1    1       466.51         3.13       475.93 o
   3   -1    1        69.71         1.98        65.57 o
   4   -1    1       124.01         2.74       123.30 o
   5   -1    1        22.66         1.08        25.61 o
   6   -1    1        90.03         1.47        81.17 o
   7   -1    1        61.40         3.97        55.23 o
  -8    0    1        16.20         2.37        15.18 o
  -7    0    1        26.26         2.53        29.53 o
  -6    0    1        63.14         6.04        63.49 o
  -5    0    1       111.42         4.64       116.96 o
  -4    0    1       159.16         3.13       150.75 o
  -3    0    1        34.04         0.86        45.38 o
  -2    0    1       748.22         2.69       785.35 o
  -1    0    1       239.07         1.64       246.27 o
   1    0    1        81.47         1.32        88.76 o
   2    0    1        84.90         1.65        89.10 o
   3    0    1       113.20         2.48       113.87 o
   4    0    1        53.81         1.94        53.39 o
   5    0    1        82.85         3.36        82.34 o
   6    0    1       222.05         3.30       206.14 o
   7    0    1        89.50         2.72        78.25 o
   8    0    1        26.89         3.00        29.87 o
   9    0    1        13.80         2.21        17.69 o
  -9    1    1        18.40         2.46        19.94 o
  -6    1    1        65.43         3.39        64.74 o
  -5    1    1        46.76         1.91        47.05 o
  -4    1    1       185.44         1.47       184.95 o
  -3    1    1        45.02         1.04        46.72 o
  -2    1    1       378.92         1.98       389.09 o
  -1    1    1       538.32         1.91       559.85 o
   0    1    1       292.71         1.62       323.35 o
   1    1    1       143.58         1.85       146.24 o
   3    1    1       177.31         2.43       177.52 o
   4    1    1        37.00         1.40        41.80 o
   5    1    1       146.21         3.14       146.99 o
   6    1    1       133.13        11.91       127.80 o
  -8    2    1        56.56         4.15        53.22 o
  -7    2    1       262.73         2.67       231.25 o
  -6    2    1        23.77         1.53        24.53 o
  -5    2    1       116.74         4.78       116.88 o
  -4    2    1       116.54         2.42       121.88 o
  -3    2    1        87.28         2.08        87.76 o
  -2    2    1       579.76         2.54       582.63 o
  -1    2    1        45.40         2.15        40.88 o
   0    2    1       311.66         2.11       309.67 o
   1    2    1       168.42         1.18       180.53 o
   2    2    1       143.39         1.88       150.33 o
   4    2    1        20.93         1.12        28.11 o
   5    2    1       248.76         3.52       243.51 o
   6    2    1       166.18         1.72       149.49 o
   7    2    1        34.27         4.37        31.95 o
  -8    3    1        46.45         3.38        43.46 o
  -7    3    1       173.53         2.31       159.26 o
  -6    3    1        61.44         3.06        56.73 o
  -5    3    1        20.14         1.46        20.77 o
  -4    3    1        25.36         1.63        32.28 o
  -3    3    1        65.57         1.95        59.73 o
  -2    3    1        41.42         1.21        45.80 o
   0    3    1        72.20         1.95        82.09 o
   1    3    1        10.83         0.76        19.52 o
   2    3    1        79.78         1.79        83.09 o
   3    3    1        82.42         2.43        81.00 o
   4    3    1        82.60         3.08        87.09 o
   5    3    1       269.24         3.55       264.29 o
   6    3    1        63.07         7.01        64.15 o
  -9    4    1        14.79         2.29        12.76 o
  -8    4    1        89.12         6.69        87.59 o
  -7    4    1       154.22         3.99       144.82 o
  -4    4    1        67.89         2.73        68.74 o
  -3    4    1        75.10         2.00        74.25 o
  -1    4    1        29.46         0.88        25.61 o
   0    4    1       401.10         4.69       411.11 o
   1    4    1        86.44         1.90        98.36 o
   2    4    1       110.35         1.51       106.36 o
   3    4    1       124.05         3.81       122.72 o
   4    4    1        13.48         1.65        15.02 o
   5    4    1       290.80         4.89       273.63 o
   6    4    1        64.49         6.81        68.57 o
  -8    5    1        78.13         5.89        80.92 o
  -7    5    1        88.99         3.85        91.35 o
  -5    5    1        64.09         2.67        61.15 o
  -3    5    1        56.30         1.73        57.31 o
  -2    5    1       116.59         2.05        96.85 o
  -1    5    1       359.08         1.47       341.95 o
   0    5    1       265.97         1.91       275.46 o
   1    5    1        99.66         2.70       105.03 o
   2    5    1        84.27         2.53        82.59 o
   3    5    1        28.66         2.85        30.37 o
   4    5    1        84.08         6.20        85.01 o
   7    5    1        21.85         2.48        22.36 o
  -9    6    1        36.56         3.70        36.62 o
  -8    6    1        96.54         6.88        91.52 o
  -7    6    1        52.16         3.61        52.72 o
  -5    6    1        42.60         2.15        42.46 o
  -3    6    1        64.59         2.43        63.23 o
  -2    6    1       205.60         2.30       195.88 o
  -1    6    1       148.70         2.75       147.33 o
   0    6    1       365.11         6.91       359.22 o
   1    6    1        38.75         2.67        45.97 o
   2    6    1        93.39         5.85        99.11 o
   5    6    1        21.97         1.93        26.86 o
   6    6    1        16.82         2.04        20.11 o
  -8    7    1        37.90         2.66        33.37 o
  -6    7    1        19.14         2.19        21.52 o
  -4    7    1        79.17         4.33        75.25 o
  -3    7    1        86.40         3.51        74.83 o
  -2    7    1        24.68         1.81        29.20 o
  -1    7    1       125.80         3.00       115.62 o
   0    7    1       132.46         2.89       127.47 o
   1    7    1       145.30         3.42       147.16 o
   2    7    1       100.78         2.33       103.28 o
   3    7    1        10.73         1.33         8.84 o
   4    7    1        76.38         7.07        75.16 o
   5    7    1        18.93         1.90        20.69 o
   6    7    1        16.86         2.11        16.18 o
  -9    8    1        19.30         1.96        22.02 o
  -8    8    1        14.44         2.34        13.18 o
  -7    8    1        20.42         1.87        19.35 o
  -6    8    1        17.96         2.80        21.27 o
  -5    8    1        40.76         2.42        38.21 o
  -3    8    1        23.20         1.24        22.61 o
  -2    8    1        77.62         3.08        70.99 o
  -1    8    1        31.40         1.38        33.45 o
   0    8    1        10.42         1.62         9.26 o
   1    8    1        60.88         3.52        61.98 o
   3    8    1        35.16         4.81        36.21 o
   4    8    1        31.61         3.87        31.95 o
  -7    9    1        18.83         2.02        18.94 o
  -5    9    1        19.35         2.02        21.61 o
  -4    9    1        32.56         2.03        30.37 o
  -3    9    1        13.77         1.70        16.68 o
  -2    9    1       103.64         2.72        94.85 o
   0    9    1        44.34         2.21        41.80 o
   2    9    1        22.01         1.97        26.11 o
   3    9    1        50.98         1.48        51.81 o
   4    9    1        36.26         3.53        38.96 o
  -7   10    1        17.55         2.67        18.19 o
  -6   10    1        22.04         1.87        22.52 o
  -4   10    1        12.27         1.54        11.60 o
  -3   10    1        21.36         1.47        19.60 o
  -1   10    1        34.19         4.78        32.45 o
   1   10    1        26.16         1.98        27.11 o
   2   10    1        11.71         1.86        11.76 o
   3   10    1        12.66         1.90        15.02 o
   4   10    1        22.91         2.52        25.78 o
  -7   11    1        18.74         1.92        21.27 o
  -5   11    1        17.22         2.01        16.93 o
  -4   11    1        57.13         3.31        47.22 o
  -3   11    1        22.68         2.96        22.44 o
  -1   11    1        29.97         4.41        30.87 o
   0   11    1        14.56         1.72        16.10 o
   1   11    1        36.07         2.48        33.54 o
  -7   12    1        24.13         3.57        26.53 o
  -6   12    1        36.83         2.90        34.62 o
  -1   12    1        32.67         2.48        31.03 o
   0   12    1        52.71         3.68        51.81 o
   2   12    1        28.54         2.22        27.78 o
  -7   13    1        21.33         2.15        22.44 o
  -6   13    1        20.45         2.36        18.60 o
  -2   13    1        34.24         2.36        26.78 o
  -1   13    1        44.25         3.15        42.38 o
   0   13    1        21.16         2.03        20.69 o
  -2   14    1        16.88         2.26         9.34 o
  -1   14    1        43.32         4.47        39.54 o
   0   14    1        15.24         2.09        18.35 o
  -1   15    1        15.58         2.19        12.85 o
  -1  -15    2        18.55         1.68        17.02 o
   3  -15    2        30.65         3.76        32.45 o
   4  -15    2        26.18         2.38        25.53 o
   0  -14    2        18.68         1.98        15.68 o
   3  -14    2        26.59         3.70        25.53 o
  -1  -13    2        14.26         1.91         8.26 o
   0  -13    2        25.78         2.52        24.53 o
   3  -13    2        33.05         2.41        34.70 o
  -3  -12    2        45.83         3.30        41.21 o
   0  -12    2        66.82         2.62        63.23 o
   1  -12    2        55.42         3.83        53.47 o
   2  -12    2        22.81         3.10        24.28 o
   3  -12    2        16.89         1.90        16.27 o
   4  -12    2        19.78         1.95        19.69 o
   6  -12    2        13.27         1.93        15.52 o
   0  -11    2        18.77         1.61        17.94 o
   1  -11    2        51.57         3.02        50.14 o
   2  -11    2        27.91         1.82        34.87 o
   3  -11    2        32.07         2.64        31.20 o
   4  -11    2        43.04         2.83        37.62 o
   5  -11    2        21.83         2.19        23.02 o
  -2  -10    2        26.94         2.07        27.03 o
  -1  -10    2        68.78         2.94        67.32 o
   0  -10    2        49.51         2.31        42.71 o
   1  -10    2        96.90         4.58        91.77 o
   2  -10    2        37.95         2.34        38.04 o
   3  -10    2        21.29         1.47        24.11 o
   4  -10    2        18.82         2.34        17.35 o
   6  -10    2        26.38         3.09        28.20 o
  -5   -9    2        13.74         1.76        12.43 o
  -4   -9    2        14.71         1.61        18.35 o
  -3   -9    2        30.65         4.71        31.53 o
  -2   -9    2        34.77         2.06        36.21 o
  -1   -9    2        12.70         1.34        13.68 o
   0   -9    2        11.80         1.66         6.26 o
   1   -9    2        62.68         2.31        62.07 o
   2   -9    2        69.51         2.66        68.07 o
   3   -9    2       109.59         4.40       111.54 o
   4   -9    2        26.64         1.66        26.53 o
   5   -9    2        54.48         2.91        50.14 o
   6   -9    2        12.80         1.82        13.10 o
  -3   -8    2        88.39         3.55        85.68 o
  -2   -8    2        27.66         1.63        27.86 o
  -1   -8    2        42.76         2.07        39.13 o
   0   -8    2        17.00         1.03        19.27 o
   1   -8    2       140.47         4.12       135.15 o
   2   -8    2       252.70         2.19       243.76 o
   3   -8    2       118.77         4.71       116.96 o
   4   -8    2        37.16         1.42        31.70 o
   5   -8    2        20.67         1.75        19.44 o
   6   -8    2        33.27         2.62        33.95 o
   7   -8    2        37.36         2.71        40.46 o
  -6   -7    2        28.14         2.99        26.53 o
  -5   -7    2        28.30         2.80        27.28 o
  -4   -7    2        17.69         2.56        21.86 o
  -3   -7    2        51.77         5.38        53.31 o
  -2   -7    2        58.70         3.06        52.89 o
  -1   -7    2         8.10         1.03         1.00 o
   0   -7    2        90.01         2.84        87.76 o
   1   -7    2       195.97         3.03       193.63 o
   2   -7    2        89.82         2.91        94.69 o
   4   -7    2        30.22         1.25        34.45 o
   5   -7    2       158.72         4.28       144.91 o
   6   -7    2        64.13         2.83        66.32 o
   7   -7    2        17.14         1.74        18.02 o
  -6   -6    2        25.28         2.48        22.77 o
  -5   -6    2        17.05         1.63        23.94 o
  -3   -6    2        11.51         1.37         7.42 o
  -2   -6    2       109.62         4.57       104.95 o
  -1   -6    2        28.29         0.97        44.30 o
   0   -6    2        68.56         1.43        70.49 o
   1   -6    2        80.36         1.94        77.75 o
   2   -6    2       132.69         2.98       142.15 o
   3   -6    2       176.83         3.50       177.36 o
   4   -6    2       339.02         3.03       320.26 o
   5   -6    2        16.33         1.53        17.19 o
  -8   -5    2        46.59         4.72        38.46 o
  -7   -5    2        20.84         2.13        19.85 o
  -6   -5    2        32.64         2.73        31.95 o
  -5   -5    2       127.22         1.67       117.79 o
  -4   -5    2        45.86         4.27        43.21 o
  -3   -5    2       205.83         4.02       193.71 o
  -2   -5    2       413.74        36.84       387.17 o
  -1   -5    2         8.80         0.89        11.26 o
   0   -5    2       160.40         2.12       171.18 o
   1   -5    2       158.91         2.31       160.76 o
   2   -5    2       251.50         1.81       260.86 o
   3   -5    2        83.13         2.08        96.19 o
   4   -5    2       137.47         2.97       139.07 o
   5   -5    2        86.05         3.83        84.67 o
   7   -5    2        36.20         3.38        41.88 o
  -8   -4    2        21.46         2.27        21.19 o
  -6   -4    2        21.41         2.27        26.19 o
  -5   -4    2        26.70         2.05        30.53 o
  -4   -4    2       107.74         8.36        97.86 o
  -3   -4    2       217.72         1.94       202.97 o
  -2   -4    2       493.07         1.87       472.34 o
  -1   -4    2       141.01         1.88       141.74 o
   0   -4    2        94.21         2.10       108.78 o
   2   -4    2       397.85         1.51       418.62 o
   3   -4    2       284.96         1.23       289.56 o
   4   -4    2       251.79         2.17       220.24 o
   5   -4    2       119.01         4.38       111.62 o
   6   -4    2        79.22         3.68        79.84 o
   7   -4    2        48.94         2.94        46.88 o
   8   -4    2        27.06         2.79        30.70 o
  -8   -3    2        24.87         2.68        25.36 o
  -7   -3    2        17.98         1.75        12.60 o
  -6   -3    2        20.85         1.82        22.61 o
  -5   -3    2       147.15         2.59       134.39 o
  -4   -3    2        63.33         4.02        61.48 o
  -3   -3    2       330.18         1.58       302.66 o
  -2   -3    2       302.34         1.22       299.74 o
  -1   -3    2       105.31         2.20       105.11 o
   0   -3    2       312.91         1.61       320.60 o
   1   -3    2       307.80         1.19       314.34 o
   2   -3    2        12.79         0.74         4.42 o
   3   -3    2       431.40         1.64       431.47 o
   4   -3    2       258.91         2.21       252.69 o
   5   -3    2        33.26         1.52        31.95 o
   6   -3    2       107.88         1.74       105.86 o
   7   -3    2        20.83         2.14        22.94 o
  -9   -2    2        66.40         6.30        60.98 o
  -5   -2    2        25.75         2.20        24.61 o
  -4   -2    2       196.41         2.20       188.70 o
  -3   -2    2       144.39         1.98       134.14 o
  -2   -2    2        38.80         2.57        33.79 o
  -1   -2    2       216.93         1.53       233.59 o
   0   -2    2        98.38         1.32       102.19 o
   1   -2    2       732.33         2.61       775.84 o
   2   -2    2       190.23         1.35       210.06 o
   4   -2    2       218.60         2.14       214.81 o
   5   -2    2        70.89         2.59        70.83 o
   6   -2    2       123.63         4.87       124.97 o
   7   -2    2        74.28         3.88        72.58 o
   8   -2    2        34.24         3.26        34.29 o
   9   -2    2        14.65         2.48        16.02 o
  -8   -1    2        38.06         5.37        37.54 o
  -7   -1    2        86.37         2.69        77.00 o
  -6   -1    2        66.39         5.89        67.16 o
  -5   -1    2        51.00         2.05        49.22 o
  -3   -1    2        12.79         0.92        18.77 o
  -2   -1    2        24.96         1.77        29.87 o
  -1   -1    2        60.26         1.81        59.31 o
   0   -1    2       210.76         1.45       227.41 o
   1   -1    2       137.96         1.80       135.31 o
   2   -1    2        44.43         1.27        42.30 o
   3   -1    2       222.90         1.62       223.82 o
   4   -1    2       212.10         2.03       212.40 o
   5   -1    2       144.52         3.68       141.24 o
   7   -1    2        74.00         2.35        67.99 o
   9   -1    2        27.22         2.88        28.78 o
  -9    0    2        15.38         2.34        13.10 o
  -8    0    2        22.72         2.25        23.19 o
  -7    0    2        36.62         4.21        39.88 o
  -6    0    2        83.08         6.38        84.26 o
  -5    0    2        75.49         2.90        74.00 o
  -4    0    2        70.15         2.40        73.58 o
  -3    0    2        90.05         1.94        97.61 o
  -2    0    2        91.98         1.81        86.43 o
  -1    0    2       554.44         1.95       575.54 o
   0    0    2       335.93         1.87       364.73 o
   1    0    2       164.25         1.84       166.68 o
   2    0    2        78.44         1.49        83.59 o
   3    0    2        21.09         1.26        18.52 o
   4    0    2       130.07         5.49       134.98 o
   5    0    2        28.73         2.23        28.78 o
   6    0    2        31.43         2.09        36.71 o
   7    0    2        13.75         2.20        12.76 o
  -8    1    2        15.43         1.69        19.69 o
  -7    1    2        95.74         4.02        89.60 o
  -6    1    2       122.32         4.16       118.79 o
  -4    1    2       220.97         2.98       215.57 o
  -3    1    2        91.16         2.00       103.86 o
  -2    1    2        75.27         1.76        83.26 o
  -1    1    2       259.26         1.78       265.37 o
   0    1    2       187.44         1.30       206.22 o
   1    1    2       231.76         1.58       247.43 o
   2    1    2        35.69         0.65        42.63 o
   3    1    2        41.66         0.75        29.28 o
   4    1    2        90.35         2.68        85.43 o
   5    1    2        74.00         3.32        67.66 o
   6    1    2        17.53         1.57        21.11 o
  -9    2    2        13.58         2.16         9.34 o
  -8    2    2        16.76         1.93        20.61 o
  -7    2    2       119.50         2.00       114.46 o
  -6    2    2        60.42         2.99        61.15 o
  -5    2    2       157.64         4.29       153.50 o
  -4    2    2       276.71         2.37       264.29 o
  -3    2    2       247.17         1.79       252.52 o
  -2    2    2       206.49         1.48       219.24 o
  -1    2    2       153.06         1.99       146.83 o
   0    2    2       216.62         1.56       235.75 o
   1    2    2       429.94         1.54       449.99 o
   2    2    2       100.74         2.19       104.70 o
   3    2    2       147.39         2.98       148.08 o
   4    2    2        15.15         1.77        16.77 o
   5    2    2        72.79         3.34        73.66 o
   6    2    2        70.39         2.16        64.49 o
  -8    3    2        19.84         2.08        25.94 o
  -7    3    2        63.11         2.35        56.06 o
  -6    3    2        84.85         4.27        87.43 o
  -5    3    2        46.56         1.99        43.05 o
  -3    3    2       388.85         1.54       400.60 o
  -2    3    2       149.09         1.98       158.50 o
  -1    3    2        18.44         1.03        14.93 o
   0    3    2        33.71         0.90        30.87 o
   1    3    2        78.91         2.75        84.09 o
   2    3    2        30.16         1.49        29.95 o
   3    3    2        62.30         2.70        65.07 o
   4    3    2        65.49         2.43        68.99 o
   5    3    2       218.39         2.54       198.80 o
   6    3    2        63.03         7.49        62.65 o
   7    3    2        24.95         2.65        27.86 o
  -7    4    2        56.58         3.72        56.48 o
  -6    4    2        47.69         2.43        47.88 o
  -5    4    2       102.36         4.32       108.12 o
  -3    4    2       214.72         1.61       213.40 o
  -1    4    2       237.97         1.91       245.43 o
   0    4    2       157.59         2.24       151.16 o
   1    4    2        25.82         0.80        33.79 o
   2    4    2       125.86         3.74       126.80 o
   3    4    2        45.83         1.78        51.47 o
   4    4    2       112.61         1.70       110.87 o
   5    4    2       107.25         1.46       106.61 o
  -9    5    2        31.51         3.90        34.04 o
  -8    5    2       131.01        16.33       130.81 o
  -7    5    2        20.06         2.19        23.02 o
  -6    5    2        55.27         2.62        60.73 o
  -5    5    2        61.72         2.50        63.65 o
  -3    5    2       306.73         2.60       284.56 o
  -2    5    2        29.97         0.82        35.20 o
  -1    5    2       183.63         3.46       159.34 o
   0    5    2         5.99         0.85         5.59 o
   1    5    2        83.41         2.63        80.67 o
   2    5    2        50.54         1.81        54.73 o
   3    5    2        33.22         2.90        34.70 o
   4    5    2       211.19         2.58       198.13 o
   5    5    2       131.27         3.83       127.47 o
   6    5    2        28.08         2.68        28.28 o
  -9    6    2        29.87         2.66        30.87 o
  -8    6    2        83.90         5.56        81.17 o
  -7    6    2        35.53         2.85        31.70 o
  -5    6    2        25.00         1.59        24.44 o
  -4    6    2        16.04         1.73        16.43 o
  -2    6    2      1040.90        92.66       984.31 o
  -1    6    2        27.13         1.52        29.95 o
   1    6    2        47.92         1.84        46.55 o
   2    6    2        67.70         2.60        65.74 o
   3    6    2        78.84        11.44        73.25 o
   4    6    2       207.57         1.74       197.21 o
   5    6    2        54.69         6.53        56.98 o
  -9    7    2        38.13         3.36        40.63 o
  -8    7    2        84.71         6.03        83.26 o
  -5    7    2        43.95         2.36        43.05 o
  -3    7    2       195.86         5.66       173.77 o
  -1    7    2       179.79         4.24       171.60 o
   0    7    2        41.26         1.50        44.38 o
   1    7    2        57.42         2.14        53.97 o
   2    7    2        58.45         4.48        62.57 o
   4    7    2       200.66         5.53       180.03 o
   5    7    2        44.86         6.39        49.05 o
  -9    8    2        42.01         3.98        43.13 o
  -8    8    2        45.36         3.62        45.97 o
  -6    8    2        20.41         1.73        25.44 o
  -4    8    2        14.20         1.63        14.68 o
  -3    8    2        24.29         1.78        23.61 o
  -2    8    2       182.21         3.86       155.17 o
  -1    8    2       112.01         4.28       105.70 o
   0    8    2        36.88         3.17        37.21 o
   1    8    2        24.70         2.71        28.86 o
   2    8    2        18.16         1.05        19.52 o
   3    8    2        57.66         2.95        71.33 o
   6    8    2        15.16         1.85        16.18 o
  -9    9    2        43.81         4.34        45.63 o
  -8    9    2        22.11         2.36        24.86 o
  -6    9    2        24.84         2.42        25.94 o
  -5    9    2        11.55         1.64        11.26 o
  -3    9    2       105.72         2.04       102.61 o
  -2    9    2        47.47         2.38        49.30 o
  -1    9    2       131.06         2.75       121.38 o
   1    9    2        40.54         2.53        40.46 o
   2    9    2        29.47         2.86        32.95 o
   4    9    2        16.26         1.84        19.27 o
  -5   10    2        20.55         2.08        23.11 o
  -4   10    2        37.53         3.97        37.04 o
  -2   10    2        43.63         2.55        42.13 o
  -1   10    2        39.12         2.57        37.12 o
   0   10    2        57.21         3.62        52.97 o
   1   10    2        32.56         3.03        31.45 o
  -6   11    2        13.57         2.02        13.43 o
  -3   11    2        21.73         2.15        19.85 o
   0   11    2        15.20         1.71        13.93 o
   2   11    2        14.82         1.68        13.35 o
   3   11    2        15.34         2.03        14.43 o
  -5   12    2        18.54         2.35        19.10 o
  -3   12    2        32.73         3.07        30.45 o
  -1   12    2        17.28         1.89        15.18 o
   0   12    2        19.98         2.70        18.52 o
   2   12    2        17.81         2.15        19.60 o
  -4   14    2        15.17         2.07         9.01 o
   1  -15    3        31.02         3.07        28.45 o
   3  -14    3        31.78         2.22        36.96 o
  -3  -13    3        22.21         1.98        24.86 o
  -2  -13    3        38.72         2.78        35.62 o
  -1  -13    3        27.91         2.54        27.45 o
   3  -13    3        46.35         1.69        43.88 o
   4  -13    3        17.52         2.22        22.02 o
  -3  -12    3        42.03         6.54        45.47 o
  -2  -12    3        51.75         3.38        46.55 o
   0  -12    3        15.47         1.81        14.35 o
   2  -12    3        88.65         1.37        82.09 o
   3  -12    3        66.71         3.68        63.65 o
   6  -12    3        14.36         1.97        13.35 o
   7  -12    3        24.78         2.86        24.03 o
  -5  -11    3        16.46         1.49        15.02 o
  -4  -11    3        44.81         7.00        52.14 o
  -1  -11    3        45.21         2.94        46.05 o
   0  -11    3        54.59         3.58        53.72 o
   1  -11    3        19.44         1.12        19.19 o
   2  -11    3        86.41         3.00        77.58 o
   3  -11    3       107.78         2.54       100.44 o
   4  -11    3        17.86         1.69        19.85 o
   5  -11    3        19.13         2.10        20.77 o
   8  -11    3        23.27         2.07        24.94 o
  -5  -10    3        18.50         2.45        20.11 o
  -4  -10    3        29.96         3.67        28.95 o
  -3  -10    3        28.53         2.58        27.03 o
  -2  -10    3        17.79         1.37        18.77 o
  -1  -10    3        73.41         3.03        74.50 o
   0  -10    3        15.94         1.61        18.52 o
   1  -10    3         8.20         1.37        13.01 o
   2  -10    3        76.53         3.81        76.08 o
   3  -10    3        31.23         2.09        31.03 o
   4  -10    3        19.21         1.37        21.94 o
   5  -10    3        22.20         1.89        25.61 o
   6  -10    3        14.19         1.76        14.60 o
   7  -10    3        15.36         1.87        14.52 o
  -5   -9    3        19.50         1.73        20.11 o
  -4   -9    3        77.64         9.59        79.00 o
  -2   -9    3        11.94         1.45        12.51 o
  -1   -9    3       152.73         3.76       154.42 o
   0   -9    3       139.96         3.54       142.32 o
   1   -9    3        98.62         3.93        97.69 o
   2   -9    3        43.21         1.97        37.71 o
   3   -9    3        97.84         6.42        97.19 o
   5   -9    3        46.51         2.49        46.30 o
   6   -9    3        13.36         1.80        14.10 o
   7   -9    3        13.34         2.03        10.85 o
  -3   -8    3        22.43         1.31        25.44 o
  -2   -8    3        27.66         1.52        29.53 o
   0   -8    3       119.44         2.56       118.79 o
   1   -8    3        47.29         1.70        51.47 o
   2   -8    3        89.48         2.86        89.18 o
   3   -8    3       110.35         4.44       111.70 o
   4   -8    3        74.70         4.11        76.92 o
   8   -8    3        31.27         5.07        35.96 o
  -3   -7    3        74.96         4.16        79.09 o
  -2   -7    3       160.19         5.23       158.84 o
  -1   -7    3        63.97         2.75        64.24 o
   0   -7    3       181.99         5.17       189.37 o
   1   -7    3        70.23         2.29        73.58 o
   2   -7    3        60.34         2.44        58.90 o
   3   -7    3        22.33         2.61        22.77 o
   4   -7    3        36.46         1.56        44.46 o
   5   -7    3        68.89         3.85        72.24 o
   6   -7    3        27.98         2.84        27.53 o
  -6   -6    3        25.39         2.72        21.77 o
  -5   -6    3        24.43         2.03        24.69 o
  -4   -6    3        63.70         4.74        66.07 o
  -3   -6    3        81.29         5.32        91.35 o
  -2   -6    3        46.97         1.76        42.05 o
   0   -6    3       103.30         1.82       111.79 o
   1   -6    3       157.97         2.32       164.59 o
   2   -6    3       279.91         1.75       288.98 o
   3   -6    3        82.61         2.92        88.51 o
   4   -6    3       134.31         3.30       137.48 o
   6   -6    3        12.49         1.21        12.43 o
  -8   -5    3        24.16         2.23        22.11 o
  -4   -5    3       138.58         3.03       135.65 o
  -3   -5    3        43.36         1.94        47.55 o
  -2   -5    3        22.99         1.27        23.11 o
  -1   -5    3        64.35         1.78        64.15 o
   0   -5    3       254.01         1.79       267.12 o
   1   -5    3       402.08         2.15       418.03 o
   2   -5    3       188.54         1.81       190.87 o
   3   -5    3        76.32         2.61        71.83 o
   4   -5    3        48.82         1.94        52.14 o
   5   -5    3        83.64         4.17        90.60 o
   6   -5    3        90.77         6.64        92.68 o
  -7   -4    3        39.76         3.63        37.37 o
  -6   -4    3        47.78         3.44        44.71 o
  -5   -4    3        18.40         2.12        20.52 o
  -4   -4    3       128.55         6.77       112.37 o
  -3   -4    3        74.99         3.24        59.48 o
  -2   -4    3        43.01         0.85        45.72 o
  -1   -4    3        85.34         1.90        78.50 o
   0   -4    3       293.98         1.65       308.75 o
   1   -4    3        96.19         1.64        98.69 o
   2   -4    3       120.27         1.91       112.54 o
   3   -4    3        33.19         1.91        37.71 o
   4   -4    3       245.33         2.10       235.42 o
   5   -4    3       139.13         2.96       135.40 o
   6   -4    3        31.81         4.06        35.37 o
   9   -4    3        24.94         2.33        23.28 o
  -7   -3    3        40.29         3.84        37.12 o
  -4   -3    3         8.97         1.51         7.76 o
  -3   -3    3       143.35         3.64       142.49 o
  -2   -3    3       103.65         2.68       118.96 o
  -1   -3    3       163.89         1.70       180.78 o
   0   -3    3       263.87         1.83       270.79 o
   1   -3    3       117.31         1.59       123.22 o
   2   -3    3       272.28         1.91       290.81 o
   3   -3    3       566.81         2.10       547.51 o
   4   -3    3        14.29         0.91        18.52 o
   7   -3    3        19.74         1.99        23.44 o
   9   -3    3        26.07         2.56        27.03 o
  -9   -2    3        39.75         3.87        32.03 o
  -8   -2    3        23.57         2.08        21.27 o
  -7   -2    3        42.67         4.38        38.46 o
  -6   -2    3       130.46         9.18       124.72 o
  -5   -2    3        78.24         4.25        75.50 o
  -4   -2    3       210.42         2.29       192.21 o
  -2   -2    3        19.80         1.06        23.44 o
   0   -2    3       167.28         1.22       181.95 o
   2   -2    3        90.42         1.79       101.61 o
   3   -2    3       180.11         2.61       184.45 o
   4   -2    3        67.28         2.37        60.48 o
   5   -2    3        12.74         1.73        14.60 o
   6   -2    3        80.72         3.35        79.50 o
   7   -2    3        33.38         2.25        34.37 o
   9   -2    3        52.58         5.88        46.55 o
  -9   -1    3        26.51         2.35        20.86 o
  -7   -1    3        27.36         2.67        28.36 o
  -6   -1    3        19.43         1.46        19.94 o
  -5   -1    3       130.72         7.23       119.96 o
  -4   -1    3       195.85         2.52       176.36 o
  -3   -1    3       510.11         2.61       490.28 o
  -2   -1    3       163.29         2.26       156.92 o
  -1   -1    3       129.29         1.73       142.40 o
   0   -1    3        71.84         4.06        77.75 o
   1   -1    3       459.46         1.72       488.44 o
   2   -1    3       282.99         1.95       290.23 o
   4   -1    3       135.88         6.51       129.72 o
   5   -1    3       122.64         2.89       121.55 o
   6   -1    3        67.52         1.24        65.07 o
   7   -1    3        44.14         1.51        40.29 o
   8   -1    3        20.47         2.13        23.28 o
  -9    0    3        17.40         2.72        19.77 o
  -6    0    3       137.65        10.59       126.89 o
  -5    0    3        85.28         4.28        84.42 o
  -4    0    3       305.68         4.16       281.22 o
  -3    0    3       267.01         1.91       257.86 o
  -2    0    3        42.55         1.03        46.55 o
  -1    0    3       262.37         1.81       276.13 o
   0    0    3       254.86         1.76       261.87 o
   1    0    3       135.51         1.76       135.40 o
   2    0    3       433.06         1.85       427.63 o
   3    0    3       282.86         3.23       272.71 o
   4    0    3        52.67         1.89        48.55 o
   5    0    3       124.72         3.67       125.97 o
   6    0    3        24.18         1.99        22.52 o
  -7    1    3        39.82         2.59        38.54 o
  -6    1    3        33.98         1.90        33.95 o
  -5    1    3       139.86         3.87       142.49 o
  -4    1    3       145.84         4.03       148.16 o
  -3    1    3        61.75         1.57        55.81 o
  -2    1    3       119.20         2.04       134.23 o
  -1    1    3        72.06         1.27        76.33 o
   0    1    3       689.91         2.45       722.95 o
   1    1    3        89.07         2.11       100.11 o
   2    1    3         6.08         0.33        10.76 o
   3    1    3       193.79        17.33       192.12 o
   4    1    3        66.60         2.35        65.40 o
   5    1    3       128.10         1.84       123.63 o
   6    1    3        80.66         2.51        82.51 o
   7    1    3        42.48         2.92        40.96 o
  -9    2    3        19.13         2.41        22.52 o
  -8    2    3        53.37         4.40        51.56 o
  -7    2    3        40.11         2.66        39.96 o
  -6    2    3        36.62         2.32        36.21 o
  -4    2    3        27.08         1.46        32.28 o
  -3    2    3        41.85         1.01        47.05 o
  -2    2    3        22.21         0.68        20.44 o
  -1    2    3        80.41         1.63        91.10 o
   0    2    3        90.50         1.48        91.60 o
   1    2    3        36.84         1.13        39.04 o
   2    2    3       157.68         2.07       151.91 o
   3    2    3       146.74         2.99       144.74 o
   4    2    3       106.72         4.14       112.29 o
   5    2    3        33.25         1.81        33.95 o
   6    2    3        85.77         2.75        85.43 o
   8    2    3        24.34         3.28        28.78 o
  -8    3    3        18.73         2.00        22.44 o
  -7    3    3        43.05         2.78        44.55 o
  -6    3    3        55.69         2.77        54.06 o
  -5    3    3        78.62         3.02        76.67 o
  -4    3    3        67.12         2.52        75.75 o
  -3    3    3        20.22         0.75        15.60 o
  -2    3    3       311.23         2.02       307.83 o
  -1    3    3       186.40         1.34       201.05 o
   0    3    3       163.04         2.15       168.35 o
   1    3    3        36.25         0.71        30.78 o
   2    3    3        53.22         2.86        56.64 o
   3    3    3        73.01         2.67        81.50 o
   5    3    3        37.58         2.31        40.04 o
  -8    4    3        65.43         4.38        59.06 o
  -7    4    3        65.72         2.27        60.57 o
  -5    4    3       138.46         3.57       132.56 o
  -4    4    3        45.85         1.77        53.56 o
  -3    4    3        72.36         2.56        73.83 o
  -2    4    3       178.86         1.44       167.85 o
  -1    4    3        41.15         0.91        49.14 o
   0    4    3        96.57         1.74        96.69 o
   1    4    3        18.33         1.07        16.93 o
   2    4    3        27.91         1.15        26.95 o
   3    4    3        58.11         2.06        52.47 o
   4    4    3        41.38         2.39        39.46 o
  -8    5    3        56.12         3.87        54.56 o
  -7    5    3        39.14         2.59        36.87 o
  -6    5    3        57.91         2.71        59.73 o
  -5    5    3       129.24         3.77       129.39 o
  -4    5    3       128.91         3.61       126.89 o
  -3    5    3       126.44         3.37       122.80 o
  -2    5    3       103.36         3.28        95.35 o
  -1    5    3        77.46         2.31        80.25 o
   0    5    3       204.20         1.75       201.13 o
   1    5    3        53.84         2.79        53.39 o
   2    5    3        91.90         3.38        88.76 o
   3    5    3        14.42         1.67         7.59 o
   4    5    3        38.67         2.45        37.96 o
   5    5    3        44.68         1.52        41.63 o
  -9    6    3        16.45         2.76        15.52 o
  -8    6    3        38.93         2.59        38.54 o
  -7    6    3        42.38         2.96        42.13 o
  -4    6    3       149.62         5.02       151.50 o
  -3    6    3        92.14         3.08        91.01 o
  -2    6    3        24.85         1.72        21.27 o
  -1    6    3        10.21         0.70         8.34 o
   0    6    3        34.05         1.23        30.03 o
   3    6    3        57.88         2.24        55.48 o
   4    6    3       141.27         4.12       137.23 o
   5    6    3        30.05         3.63        31.53 o
   6    6    3        15.97         1.92        17.02 o
  -8    7    3        30.09         2.27        33.45 o
  -7    7    3        20.02         1.85        21.11 o
  -6    7    3        42.85         2.98        41.88 o
  -5    7    3        17.33         1.34        14.02 o
  -4    7    3        83.91         4.46        85.51 o
  -3    7    3       131.40         5.32       122.47 o
  -2    7    3       140.96         3.50       135.15 o
  -1    7    3        66.91         2.59        60.23 o
   0    7    3        14.37         1.50        18.52 o
   1    7    3        54.46         2.64        51.22 o
   2    7    3        34.84         2.57        34.70 o
   3    7    3        76.72         0.91        73.91 o
  -9    8    3        60.96         5.86        61.82 o
  -8    8    3        14.62         1.98        13.68 o
  -7    8    3        21.58         2.14        21.77 o
  -6    8    3        25.15         2.41        23.44 o
  -4    8    3       135.78         1.84       124.72 o
  -2    8    3        78.73         3.63        69.74 o
   0    8    3        40.08         1.97        34.62 o
   1    8    3        44.75         2.38        41.71 o
  -8    9    3        17.12         2.27        16.52 o
  -3    9    3       374.18        19.53       353.30 o
   0    9    3        20.97         1.24        20.61 o
   1    9    3        30.19         2.53        27.53 o
   2    9    3        40.01         6.15        51.47 o
   3    9    3        83.37         5.27       110.54 o
   4    9    3        25.57         3.66        34.95 o
  -6   10    3        17.94         1.87        19.77 o
  -4   10    3        88.99         3.08        84.01 o
  -2   10    3        70.62         2.05        63.74 o
  -1   10    3        24.69         2.01        22.61 o
   1   10    3        22.56         1.84        22.61 o
   4   10    3        24.25         2.33        26.36 o
  -3   11    3        78.16         3.35        69.99 o
  -2   11    3        34.45         2.40        31.95 o
   2   11    3        33.95         4.26        40.96 o
  -4   12    3        44.34         3.12        48.89 o
  -3   12    3        14.35         1.82        13.60 o
  -2   12    3        36.51         2.72        33.70 o
   0   12    3        16.05         1.91        15.27 o
  -5   13    3        14.79         1.94        15.18 o
  -1   13    3        17.02         2.24        15.77 o
  -3   14    3        14.31         2.12         0.58 o
   1  -14    4        14.83         1.88         9.68 o
   2  -14    4        18.53         2.68        15.77 o
   5  -14    4        18.42         2.21        19.10 o
   6  -14    4        13.64         2.30        16.02 o
  -3  -13    4        18.56         2.16        19.02 o
   0  -13    4        25.58         2.24        24.28 o
   2  -13    4        16.31         1.56        16.68 o
   4  -13    4        18.91         2.55        20.86 o
   5  -13    4        44.34         3.84        43.55 o
   6  -13    4        13.36         2.03        11.51 o
   0  -12    4        62.46         4.20        66.24 o
   2  -12    4        11.41         1.53        12.93 o
   3  -12    4        24.46         2.41        26.36 o
   6  -12    4        12.99         2.06        10.93 o
  -2  -11    4        26.10         2.40        28.53 o
   1  -11    4        24.76         2.46        22.77 o
   2  -11    4        84.58         3.53        82.09 o
   6  -11    4        49.70         3.53        48.64 o
  -5  -10    4        33.94         4.68        35.20 o
  -4  -10    4        46.17         6.23        51.81 o
  -3  -10    4        90.45         4.93        86.09 o
  -2  -10    4        64.33         3.16        64.40 o
  -1  -10    4        18.00         1.52        21.52 o
   0  -10    4        26.50         1.55        27.95 o
   1  -10    4        15.39         1.47        12.43 o
   2  -10    4        88.85         4.47        83.51 o
   3  -10    4        45.35         2.58        42.80 o
   4  -10    4        10.62         1.76        11.68 o
   5  -10    4        15.88         1.61        14.93 o
   8  -10    4        59.72         5.55        63.74 o
  -6   -9    4        12.58         2.09         9.43 o
  -5   -9    4        13.98         1.67        13.35 o
  -4   -9    4        60.48         3.70        71.08 o
  -3   -9    4        98.64         1.17        92.77 o
  -2   -9    4        36.92         2.08        40.38 o
  -1   -9    4        31.43         1.80        32.87 o
   0   -9    4        27.70         1.04        30.70 o
   1   -9    4       186.54         6.62       175.02 o
   2   -9    4       155.15         4.51       144.57 o
   4   -9    4        19.64         2.66        17.94 o
   5   -9    4        19.59         1.59        20.27 o
   6   -9    4        48.94         3.45        51.47 o
  -6   -8    4        22.78         2.15        25.36 o
  -5   -8    4        57.38         3.42        71.16 o
  -3   -8    4        25.76         1.83        26.28 o
  -2   -8    4       113.06         3.46       107.20 o
  -1   -8    4       141.62         3.39       140.74 o
   0   -8    4        52.84         1.96        52.31 o
   1   -8    4       173.77         7.66       174.35 o
   2   -8    4       235.32         8.69       219.24 o
   3   -8    4        28.72         1.36        29.53 o
   4   -8    4        46.61         2.21        46.05 o
   5   -8    4        14.19         1.26        13.85 o
   7   -8    4        34.09         2.90        37.29 o
   8   -8    4        48.33         5.19        53.56 o
  -6   -7    4        27.92         2.22        29.28 o
  -5   -7    4        44.79         2.90        43.21 o
  -4   -7    4        63.94         3.49        58.65 o
  -3   -7    4        29.06         1.75        34.29 o
  -2   -7    4       156.37         3.59       163.51 o
  -1   -7    4        47.50         1.74        50.89 o
   0   -7    4        53.30         2.04        56.23 o
   1   -7    4       156.43         3.46       148.74 o
   2   -7    4        53.95         2.63        49.47 o
   3   -7    4        39.82         2.69        37.54 o
   4   -7    4        55.99         2.43        58.15 o
   5   -7    4        35.04         1.99        36.79 o
   6   -7    4        27.22         2.17        28.70 o
   8   -7    4        32.87         2.53        33.79 o
  -8   -6    4        29.57         3.12        28.53 o
  -6   -6    4        26.33         2.67        28.95 o
  -5   -6    4       110.41         1.76       111.12 o
  -4   -6    4        18.97         1.40        20.61 o
  -3   -6    4        16.75         1.81        16.77 o
  -2   -6    4       281.95         2.67       283.56 o
  -1   -6    4       286.41         2.44       286.31 o
   0   -6    4       193.69         1.46       193.21 o
   1   -6    4        54.62         1.43        52.89 o
   2   -6    4       241.46         2.99       240.43 o
   4   -6    4        96.39         3.99        93.27 o
   5   -6    4        47.33         2.41        43.21 o
   6   -6    4        15.57         2.05        19.52 o
   8   -6    4        15.67         2.01        15.27 o
  -7   -5    4        13.58         1.82        12.93 o
  -6   -5    4        20.89         3.36        20.77 o
  -4   -5    4        51.78         3.89        50.39 o
  -3   -5    4        35.52         1.38        34.79 o
  -2   -5    4        79.05         2.64        75.16 o
  -1   -5    4       147.61         2.60       150.75 o
   0   -5    4        87.89         2.36        92.35 o
   1   -5    4       125.06         1.78       126.05 o
   2   -5    4       214.96         2.56       215.15 o
   3   -5    4       158.12         3.05       157.00 o
   5   -5    4        10.77         1.55         9.26 o
   6   -5    4        11.43         1.33        12.68 o
   7   -5    4        55.73         3.51        58.06 o
  -5   -4    4        16.04         1.92        17.52 o
  -4   -4    4       141.66         3.05       127.97 o
  -3   -4    4       261.37         2.27       255.61 o
  -2   -4    4        66.54         1.69        64.99 o
  -1   -4    4       330.37         1.30       347.12 o
   0   -4    4        84.28         2.06        90.68 o
   1   -4    4       120.85         2.02       129.56 o
   2   -4    4         9.14         0.77         8.93 o
   3   -4    4        60.89         5.67        64.90 o
   4   -4    4       128.02         2.66       129.64 o
   5   -4    4        43.92         4.25        43.96 o
  -8   -3    4        16.26         2.00        14.77 o
  -7   -3    4        33.02         2.71        30.03 o
  -6   -3    4        24.85         2.18        24.86 o
  -5   -3    4        78.44         5.38        78.75 o
  -4   -3    4       136.56         3.10       132.56 o
  -3   -3    4       104.24         3.59        85.93 o
  -2   -3    4        11.87         1.23        15.77 o
  -1   -3    4       172.40         1.30       178.69 o
   0   -3    4       238.15         1.68       253.69 o
   1   -3    4       451.90         1.75       483.86 o
   2   -3    4       143.42         1.93       150.58 o
   3   -3    4       247.34         2.09       251.35 o
   5   -3    4        14.58         2.11        16.68 o
   6   -3    4        23.96         1.86        25.03 o
  -9   -2    4        29.85         4.39        26.61 o
  -6   -2    4        11.88         1.84         4.25 o
  -5   -2    4       120.91         7.42       125.30 o
  -4   -2    4        48.66         1.84        51.81 o
  -3   -2    4        13.59         1.13         7.42 o
  -2   -2    4        94.40         2.08        98.27 o
  -1   -2    4       266.77         1.89       282.22 o
   0   -2    4       408.61         2.83       442.73 o
   1   -2    4       176.48         2.68       190.54 o
   2   -2    4       138.28         1.84       125.47 o
   3   -2    4        38.69         1.53        49.55 o
   4   -2    4       130.11         3.91       129.14 o
   5   -2    4       126.15         2.34       130.31 o
   6   -2    4        16.98         1.66        17.52 o
   8   -2    4        16.73         2.33        16.60 o
  -8   -1    4        37.54         3.21        35.96 o
  -7   -1    4        51.48         3.34        48.14 o
  -6   -1    4        13.98         1.76        10.51 o
  -5   -1    4       110.08         5.21       104.28 o
  -4   -1    4        80.33         2.66        62.98 o
  -3   -1    4       109.73         2.69       109.12 o
  -2   -1    4        34.34         0.98        26.86 o
  -1   -1    4       244.94         1.74       256.53 o
   0   -1    4        60.64         1.13        57.40 o
   1   -1    4       196.58         1.39       199.30 o
   2   -1    4        26.19         0.69        33.79 o
   3   -1    4       270.63         2.28       254.52 o
   4   -1    4       164.66         4.92       157.34 o
   5   -1    4        43.54         1.99        40.38 o
   6   -1    4        13.28         1.48         9.01 o
   8   -1    4        26.21         2.81        25.86 o
  -8    0    4        40.91         5.66        38.04 o
  -5    0    4        17.28         2.00        17.27 o
  -4    0    4       131.61         3.49       127.80 o
  -3    0    4       115.12         2.17       122.80 o
  -2    0    4       164.57         1.25       175.94 o
  -1    0    4       284.36         1.11       296.74 o
   0    0    4       110.49         1.52       111.95 o
   1    0    4       255.52         1.75       261.95 o
   3    0    4        18.36         1.00        19.02 o
   5    0    4        16.28         1.09        10.09 o
   6    0    4        33.47         3.14        32.12 o
   8    0    4        36.03         3.00        32.28 o
  -9    1    4        16.88         2.24        17.77 o
  -7    1    4        92.99         4.04        92.18 o
  -6    1    4        80.52         4.49        80.09 o
  -5    1    4       129.71         3.78       120.05 o
  -4    1    4       350.61         2.96       321.76 o
  -3    1    4        21.96         0.82        17.27 o
  -2    1    4       195.91         1.43       207.97 o
  -1    1    4       116.88         1.94       111.29 o
   0    1    4       329.15         1.26       336.70 o
   2    1    4       145.81         1.97       142.90 o
   3    1    4        45.01         1.59        38.21 o
   5    1    4        83.02         4.63        85.09 o
   6    1    4        38.28         2.44        37.96 o
   8    1    4        55.37         5.26        51.06 o
  -8    2    4        21.71         2.27        23.02 o
  -6    2    4        88.31         2.86        83.42 o
  -5    2    4       112.01         4.50       102.03 o
  -4    2    4       289.90         2.49       270.54 o
  -3    2    4        70.16         1.83        65.99 o
  -2    2    4        92.84         2.77        92.68 o
  -1    2    4        66.54         1.85        71.16 o
   0    2    4       233.29         1.65       236.84 o
   1    2    4       189.98         1.35       185.53 o
   2    2    4       370.16         3.38       342.37 o
   3    2    4        84.44         3.37        87.51 o
   4    2    4       110.15         1.83       107.95 o
   5    2    4        50.62         3.09        48.47 o
   6    2    4        39.31         2.62        35.20 o
   7    2    4        27.45         2.43        27.53 o
  -7    3    4        92.05         3.37        85.93 o
  -6    3    4        76.93         3.17        74.16 o
  -5    3    4       193.34         4.83       177.78 o
  -4    3    4       161.53         3.45       145.66 o
  -2    3    4        66.62         1.78        76.00 o
  -1    3    4       105.17         1.56       100.27 o
   0    3    4        93.20         3.89        97.02 o
   1    3    4       299.29         2.48       293.15 o
   2    3    4       177.22         3.24       171.27 o
   3    3    4        14.07         1.48        11.43 o
   4    3    4        98.19         1.74       100.69 o
   5    3    4        16.95         1.90        17.27 o
  -8    4    4        30.83         2.86        33.29 o
  -7    4    4        22.10         2.27        24.53 o
  -6    4    4        81.55         3.50        78.92 o
  -5    4    4       107.42         2.22       105.20 o
  -4    4    4        75.19         3.95        70.08 o
  -3    4    4        29.95         1.35        36.62 o
  -2    4    4        40.26         1.54        43.63 o
  -1    4    4       297.04         1.64       292.32 o
   2    4    4       125.38         4.57       117.46 o
   3    4    4        40.70         1.80        41.38 o
   4    4    4        81.34         1.82        84.34 o
   5    4    4        54.72         1.92        60.90 o
   6    4    4        30.86         2.10        31.70 o
  -9    5    4        22.64         2.20        22.61 o
  -7    5    4        22.21         2.29        25.03 o
  -5    5    4        13.58         1.81        15.52 o
  -4    5    4        29.54         1.18        30.28 o
  -3    5    4        12.78         1.13        14.43 o
  -2    5    4        13.25         0.97        17.94 o
  -1    5    4        45.85         1.63        41.80 o
   0    5    4        13.86         1.74        15.10 o
   1    5    4        65.82         2.46        60.90 o
   2    5    4        56.00         3.48        55.81 o
   3    5    4        43.02         2.41        49.80 o
   4    5    4        15.43         1.64        14.60 o
   5    5    4        65.10         4.46        66.49 o
  -8    6    4        21.75         2.53        23.36 o
  -7    6    4        27.68         3.10        30.28 o
  -6    6    4        45.57         3.32        46.38 o
  -5    6    4        43.20         2.57        44.55 o
  -3    6    4       109.48         4.54       108.87 o
  -2    6    4        90.51         3.38        87.59 o
  -1    6    4        77.76         3.33        74.50 o
   0    6    4        19.52         3.28        16.35 o
   1    6    4        29.99         1.81        32.20 o
   2    6    4        28.23         1.96        35.20 o
   4    6    4        20.91         1.68        26.78 o
  -9    7    4        26.60         2.74        26.53 o
  -8    7    4        21.86         2.17        20.27 o
  -6    7    4        63.26         3.46        63.82 o
  -5    7    4        39.07         2.34        38.96 o
  -4    7    4        34.62         1.98        32.79 o
  -3    7    4        77.81         3.98        75.92 o
  -1    7    4        34.47         2.40        33.29 o
   1    7    4        14.80         0.86        15.27 o
   2    7    4        19.91         1.47        23.36 o
   3    7    4        14.20         1.44        13.26 o
  -9    8    4        17.71         1.90        16.77 o
  -8    8    4        15.52         2.43        13.51 o
  -7    8    4        13.10         2.02        16.68 o
  -6    8    4        53.17         4.02        51.72 o
  -5    8    4        45.31         3.28        43.21 o
  -4    8    4        63.82         4.16        60.73 o
  -3    8    4        47.19         3.31        52.22 o
  -2    8    4        17.28         1.33        18.35 o
   0    8    4        26.39         1.88        26.03 o
   1    8    4        31.64         3.20        33.54 o
   2    8    4        12.04         1.35        15.77 o
  -5    9    4        43.92         4.44        44.46 o
  -4    9    4        43.78         3.58        41.29 o
  -1    9    4        15.24         1.79        14.10 o
   0    9    4        13.15         1.68        11.10 o
   2    9    4        26.45         2.74        36.04 o
   3    9    4        49.38         4.28        77.92 o
  -7   10    4        13.06         2.01         9.59 o
  -5   10    4        24.00         2.05        25.53 o
  -4   10    4        39.67         2.75        44.80 o
  -3   10    4        69.24         2.84        63.15 o
  -2   10    4        17.36         1.89        15.02 o
   0   10    4        17.39         1.56        13.60 o
   1   10    4        21.26         1.97        21.86 o
   2   10    4        36.23         3.77        43.71 o
   3   10    4        35.08         3.31        35.37 o
  -5   11    4        51.02         3.85        53.14 o
  -3   11    4        26.82         2.48        33.62 o
  -1   11    4        18.69         2.01        12.43 o
   0   11    4        21.05         1.98        20.44 o
   3   11    4        37.65         3.73        41.63 o
  -4   12    4       117.70        14.02       120.38 o
   1   12    4        26.76         2.41        29.78 o
  -5   13    4        37.00         3.10        35.62 o
  -3   13    4        25.36         2.64        22.69 o
  -2   13    4        15.28         2.11         8.84 o
  -3   14    4        16.61         1.95         8.01 o
   1  -16    5        74.82         6.79        66.74 o
   2  -15    5        23.23         2.47        21.52 o
  -2  -14    5        15.77         2.01         8.26 o
   0  -14    5        39.22         2.57        37.12 o
   1  -14    5        14.62         1.67        13.51 o
   3  -14    5        21.26         2.14        25.44 o
   6  -14    5        54.28         4.61        54.56 o
   2  -13    5        62.65         2.10        58.65 o
   3  -13    5        34.02         2.46        32.37 o
   4  -13    5        13.96         1.51        16.10 o
   5  -13    5        15.90         2.22        13.35 o
   6  -13    5        18.44         2.20        22.94 o
  -4  -12    5        15.98         1.99        17.85 o
  -1  -12    5        12.97         2.08        13.35 o
   1  -12    5        20.24         1.96        21.19 o
   2  -12    5        24.69         2.37        25.78 o
   3  -12    5        25.03         2.42        24.44 o
   4  -12    5        14.63         2.05        16.35 o
   5  -12    5        15.50         1.75        12.10 o
   6  -12    5        26.96         2.61        26.28 o
  -2  -11    5        16.79         1.74        19.85 o
   0  -11    5        27.27         2.08        27.45 o
   1  -11    5        43.81         2.50        43.46 o
   2  -11    5        39.29         2.18        38.37 o
   3  -11    5        23.48         1.95        24.19 o
   4  -11    5        58.36         3.05        57.40 o
   5  -11    5        37.62         2.59        36.71 o
  -5  -10    5        17.96         2.42        19.44 o
  -4  -10    5        38.62         5.23        39.63 o
  -2  -10    5        22.94         1.93        25.19 o
  -1  -10    5        36.74         2.03        37.54 o
   1  -10    5        33.49         2.61        32.70 o
   3  -10    5        49.67         3.27        48.97 o
   4  -10    5       121.02         3.56       118.46 o
   5  -10    5        20.97         2.19        23.53 o
  -6   -9    5        14.39         2.05        16.68 o
  -5   -9    5        15.92         2.33        15.35 o
  -4   -9    5        38.20         3.54        37.87 o
  -3   -9    5        14.09         2.26        15.85 o
  -1   -9    5       121.13         2.70       121.46 o
   0   -9    5        32.71         1.31        30.95 o
   1   -9    5        31.79         1.24        30.12 o
   2   -9    5        46.89         2.07        47.88 o
   4   -9    5        31.21         1.74        30.62 o
   5   -9    5        16.08         1.46        17.35 o
   6   -9    5        12.95         1.91        15.02 o
   7   -9    5        58.41         5.77        69.41 o
   8   -9    5        15.10         1.86        16.93 o
  -5   -8    5        46.87         3.49        48.05 o
  -4   -8    5        20.97         1.64        21.02 o
  -3   -8    5        71.29         3.40        71.24 o
  -1   -8    5        11.45         1.51        14.52 o
   0   -8    5        65.55         2.50        59.65 o
   1   -8    5       165.19         6.88       156.42 o
   3   -8    5        22.88         2.31        26.78 o
   5   -8    5        94.81         2.81        97.69 o
   6   -8    5        25.88         2.42        26.78 o
   8   -8    5        32.48         3.30        33.95 o
  -6   -7    5        44.64         2.87        44.38 o
  -5   -7    5        74.21         5.95        81.00 o
  -4   -7    5       145.82         3.40       146.32 o
  -3   -7    5       114.10         3.16       114.71 o
  -2   -7    5        52.61         2.04        52.56 o
  -1   -7    5        25.63         1.83        27.11 o
   0   -7    5        24.41         1.33        22.77 o
   1   -7    5       162.82         3.54       159.42 o
   2   -7    5        94.87         6.25        89.51 o
   3   -7    5        36.49         3.32        37.04 o
   4   -7    5        39.01         1.95        34.04 o
   5   -7    5        15.31         1.04        17.85 o
   7   -7    5       113.23         7.96       118.29 o
   8   -7    5        15.28         2.02        16.18 o
  -8   -6    5        40.71         4.18        39.21 o
  -6   -6    5        20.39         1.90        19.19 o
  -5   -6    5        78.44         5.40        86.51 o
  -4   -6    5       118.42         3.35       129.47 o
  -3   -6    5        90.42         4.15        97.69 o
  -2   -6    5        57.05         2.04        55.48 o
  -1   -6    5        75.92         2.67        79.75 o
   0   -6    5       316.07         2.64       300.66 o
   1   -6    5       317.41         3.38       301.16 o
   2   -6    5        10.98         1.22        13.93 o
   3   -6    5        74.54         3.29        76.08 o
   4   -6    5        20.28         1.14        23.11 o
   5   -6    5        70.34         3.63        71.83 o
  -7   -5    5        25.39         2.30        29.62 o
  -6   -5    5        67.39         6.59        75.92 o
  -4   -5    5        35.43         2.71        34.12 o
  -3   -5    5       192.03         4.54       185.37 o
  -2   -5    5       276.01         2.37       269.71 o
  -1   -5    5        53.96         1.55        44.55 o
   0   -5    5       271.07         1.93       270.46 o
   1   -5    5       379.06         4.55       372.07 o
   2   -5    5         9.00         1.40        10.51 o
   3   -5    5        46.30         2.31        47.13 o
   5   -5    5        34.28         2.13        37.21 o
   6   -5    5        35.30         3.10        38.04 o
   7   -5    5        82.16         6.99        99.11 o
  -7   -4    5        26.46         2.61        29.87 o
  -6   -4    5        38.60         2.91        39.38 o
  -5   -4    5        65.80         5.35        57.65 o
  -4   -4    5        54.47         2.31        58.40 o
  -3   -4    5       238.03         2.10       243.26 o
  -2   -4    5        90.26         2.10        95.85 o
  -1   -4    5       157.09         2.11       158.75 o
   0   -4    5       235.49         1.70       230.58 o
   1   -4    5        67.35         2.07        61.65 o
   2   -4    5         9.70         0.74         6.09 o
   3   -4    5       115.63         2.39       108.62 o
   4   -4    5        59.60         2.66        64.57 o
   5   -4    5        42.86         2.64        42.71 o
   7   -4    5        53.15         3.70        49.72 o
   8   -4    5        25.49         2.59        25.53 o
  -7   -3    5        16.53         1.81        23.11 o
  -6   -3    5       102.27         6.45       104.70 o
  -5   -3    5        41.99         2.13        43.30 o
  -4   -3    5        32.09         1.40        28.36 o
  -3   -3    5       336.74         4.46       331.52 o
  -2   -3    5       399.18         1.57       393.84 o
  -1   -3    5       236.31         1.71       249.10 o
   1   -3    5       296.10         1.22       309.42 o
   2   -3    5        36.64         0.88        39.13 o
   3   -3    5       140.99         2.62       128.31 o
   4   -3    5        80.04         3.22        70.41 o
   5   -3    5        15.77         1.91        18.94 o
   7   -3    5        18.98         1.97        17.02 o
   8   -3    5        13.62         1.95         6.84 o
  -8   -2    5        15.27         2.46        16.68 o
  -5   -2    5        50.79         2.40        49.22 o
  -4   -2    5        42.58         1.63        40.63 o
  -3   -2    5        87.85         2.99        79.09 o
  -2   -2    5       160.18         2.55       166.26 o
  -1   -2    5       123.66         2.21       127.47 o
   0   -2    5        40.16         1.37        34.37 o
   1   -2    5       198.09         1.48       198.96 o
   2   -2    5       196.07         1.45       197.05 o
   4   -2    5        27.07         1.60        29.78 o
   5   -2    5        13.54         1.19        10.68 o
   6   -2    5        68.34         3.40        63.07 o
   8   -2    5        18.63         2.54        26.45 o
  -5   -1    5       109.71         4.80       102.78 o
  -4   -1    5       214.86         3.65       203.72 o
  -3   -1    5        75.54         1.89        68.74 o
  -2   -1    5       344.26         1.40       350.79 o
  -1   -1    5       167.81         4.14       177.86 o
   0   -1    5       192.86         1.43       207.56 o
   1   -1    5        44.94         1.74        43.13 o
   2   -1    5        31.12         0.93        31.87 o
   3   -1    5       124.42         4.22       122.97 o
   4   -1    5        52.00         2.40        47.63 o
   8   -1    5        14.32         2.08        13.76 o
  -8    0    5        28.44         3.00        25.53 o
  -7    0    5        22.43         2.36        24.03 o
  -6    0    5        51.45         2.41        47.30 o
  -5    0    5        83.76         3.51        80.75 o
  -4    0    5       111.37         2.87        98.52 o
  -3    0    5        64.95         1.64        62.73 o
  -2    0    5       211.06         1.54       211.48 o
  -1    0    5       233.52         2.72       240.01 o
   0    0    5       408.09         1.55       427.79 o
   1    0    5        79.50         1.54        74.33 o
   2    0    5       230.42         2.58       226.41 o
   4    0    5        12.77         1.40        13.93 o
   5    0    5        35.47         1.90        35.87 o
  -6    1    5        57.81         2.42        57.40 o
  -5    1    5        27.92         1.81        25.78 o
  -3    1    5        30.73         1.26        40.96 o
  -2    1    5       189.42         1.41       181.20 o
  -1    1    5       348.79         2.32       355.55 o
   0    1    5       147.53         2.62       154.67 o
   1    1    5        72.19         1.73        55.73 o
   3    1    5       106.35         4.42       102.86 o
   4    1    5       103.17         2.79       110.87 o
   5    1    5        16.75         1.57        18.60 o
  -9    2    5        22.53         2.45        21.77 o
  -8    2    5        31.15         3.07        30.70 o
  -6    2    5        59.37         2.60        59.81 o
  -5    2    5        67.61         2.61        61.23 o
  -4    2    5        79.35         2.83        76.50 o
  -3    2    5        52.91         2.17        45.88 o
  -2    2    5       148.22         2.22       147.16 o
  -1    2    5        49.29         1.56        47.88 o
   0    2    5        91.11         1.83        91.52 o
   1    2    5        36.49         1.29        42.05 o
   2    2    5       168.89         3.10       155.00 o
   3    2    5        95.01         7.50       105.03 o
   4    2    5        29.79         1.74        28.53 o
   5    2    5        15.35         1.76        12.43 o
   7    2    5        23.32         2.44        21.61 o
  -9    3    5        23.94         2.15        23.94 o
  -6    3    5        13.87         1.72        11.18 o
  -5    3    5        62.95         2.94        56.73 o
  -4    3    5        28.87         1.31        31.70 o
  -3    3    5        60.04         2.50        67.24 o
  -2    3    5       121.08         2.38       127.22 o
  -1    3    5       116.60         3.22       119.05 o
   0    3    5       160.09         4.83       157.09 o
   1    3    5       372.09         3.77       361.06 o
   2    3    5        22.29         2.45        20.44 o
   3    3    5         9.76         1.24        11.60 o
   5    3    5        28.80         1.99        30.37 o
   7    3    5        22.37         2.22        28.61 o
  -9    4    5        19.99         2.31        18.10 o
  -8    4    5        50.46         3.32        44.46 o
  -7    4    5        48.67         3.06        45.80 o
  -6    4    5        65.81         2.92        64.49 o
  -5    4    5       151.60         3.24       142.99 o
  -3    4    5        58.54         2.66        65.99 o
  -2    4    5        71.10         2.44        66.15 o
  -1    4    5       170.87         3.61       162.76 o
   1    4    5        74.70         2.90        76.00 o
   2    4    5        47.26         2.35        47.38 o
   4    4    5        58.08         3.70        57.31 o
   5    4    5        16.61         1.68        18.69 o
  -7    5    5        45.27         1.71        39.96 o
  -6    5    5        52.77         3.29        51.47 o
  -5    5    5       123.13         4.09       119.63 o
  -4    5    5        16.65         1.56        16.10 o
  -3    5    5        27.44         1.31        26.28 o
  -2    5    5        18.07         1.54        16.10 o
  -1    5    5        76.04         3.59        73.50 o
   0    5    5        99.44         4.04        91.18 o
   1    5    5       211.89         4.46       187.87 o
   2    5    5        37.74         2.07        40.54 o
   3    5    5        52.07         7.03        61.98 o
   4    5    5        19.80         1.63        18.52 o
   5    5    5        16.45         1.73        21.11 o
   6    5    5        24.38         2.02        23.19 o
  -8    6    5        44.32         3.37        41.96 o
  -7    6    5        37.18         2.68        36.71 o
  -6    6    5        86.51         3.71        82.59 o
  -5    6    5        65.65         3.23        67.41 o
  -3    6    5        34.87         2.08        34.62 o
  -2    6    5        40.15         1.65        38.88 o
  -1    6    5        30.90         1.18        30.28 o
   0    6    5       154.19         6.57       148.58 o
   1    6    5        80.47         4.15        80.00 o
  -9    7    5        19.61         1.91        18.02 o
  -7    7    5        27.56         2.60        26.95 o
  -6    7    5        51.87         3.80        54.81 o
  -5    7    5        31.08         2.61        30.95 o
  -3    7    5        16.82         1.22        18.94 o
  -2    7    5       108.06         3.13       100.36 o
   1    7    5        57.64         2.76        56.06 o
   2    7    5        16.65         1.61        21.77 o
   3    7    5        39.38         4.35        46.55 o
   4    7    5        25.23         1.93        31.12 o
   5    7    5        15.03         1.99        15.85 o
  -5    8    5        12.88         1.58         8.93 o
  -2    8    5        30.36         1.84        28.20 o
   1    8    5        14.49         1.51        15.52 o
  -8    9    5        13.62         2.07        12.43 o
  -7    9    5        17.20         1.86        17.10 o
  -6    9    5        18.87         1.89        16.02 o
  -4    9    5        28.46         2.84        32.12 o
  -3    9    5        42.93         3.19        40.88 o
  -2    9    5        26.01         2.15        21.11 o
  -1    9    5        18.69         1.85        15.52 o
   0    9    5        13.03         1.57         3.59 o
  -7   10    5        19.58         2.23        22.77 o
  -6   10    5        18.49         2.20        17.02 o
  -4   10    5        24.06         3.53        28.70 o
  -6   11    5        12.51         2.08         8.84 o
  -5   11    5        24.06         2.14        22.94 o
  -4   11    5        20.02         1.99        26.53 o
  -2   11    5        17.16         2.09        13.51 o
  -5   12    5        18.85         2.85        15.77 o
   1   12    5        16.69         1.60        18.44 o
  -5   13    5        15.79         1.96        19.02 o
  -4   13    5        21.84         2.06        25.53 o
   0  -16    6        28.85         2.99        25.53 o
   1  -16    6        33.90         3.24        31.45 o
   4  -16    6        14.08         2.37         8.26 o
  -1  -15    6        15.19         2.29        11.35 o
   0  -15    6        56.52         5.25        56.31 o
   1  -15    6        23.80         2.47        23.69 o
   3  -15    6        15.29         2.18        15.18 o
   5  -15    6        32.48         3.31        36.87 o
  -1  -14    6       113.52         8.20       110.37 o
   5  -14    6        42.44         4.71        45.97 o
   6  -14    6        59.50         6.35        64.90 o
  -2  -13    6        19.78         2.04        24.44 o
   0  -13    6       131.29        13.04       143.82 o
   2  -13    6        31.92         2.35        30.45 o
   4  -13    6        18.01         2.01        16.52 o
   5  -13    6        72.34         5.91        78.08 o
   6  -13    6        50.56         5.19        53.89 o
  -2  -12    6        14.77         1.57        12.43 o
  -1  -12    6       204.12         5.33       196.30 o
   0  -12    6        16.05         1.81        13.10 o
   1  -12    6        61.16         2.80        57.23 o
   2  -12    6        29.47         2.66        28.28 o
   6  -12    6        42.79         3.36        45.30 o
  -5  -11    6        19.60         2.35        19.35 o
  -3  -11    6        14.70         1.55        18.44 o
  -1  -11    6        59.37         6.13        65.32 o
   1  -11    6        15.38         1.49        11.93 o
   2  -11    6        79.53         4.13        79.84 o
   5  -11    6       115.88         4.25       114.79 o
   6  -11    6        15.42         2.10        16.10 o
  -3  -10    6        13.56         1.54        14.85 o
  -2  -10    6        44.65         2.83        46.47 o
   0  -10    6        15.98         1.11        16.18 o
   1  -10    6       134.98         8.47       129.97 o
   2  -10    6        91.69         4.62        88.18 o
   3  -10    6        39.96         2.90        41.38 o
   4  -10    6        52.35         3.37        46.63 o
   5  -10    6        44.99         2.84        45.30 o
   6  -10    6        15.43         1.68        18.44 o
   7  -10    6        40.09         3.11        42.80 o
  -6   -9    6        17.53         2.17        13.76 o
  -5   -9    6        32.43         2.38        31.45 o
  -2   -9    6        15.12         1.34        17.02 o
  -1   -9    6        23.20         1.48        23.86 o
   0   -9    6        58.27         2.81        57.48 o
   1   -9    6        64.90         4.15        60.40 o
   2   -9    6        41.35         2.36        44.55 o
   3   -9    6        40.71         2.53        41.80 o
   5   -9    6        53.19         3.29        55.39 o
   6   -9    6        13.15         2.16        11.51 o
  -4   -8    6        18.93         1.91        22.52 o
  -3   -8    6        37.13         2.09        37.71 o
  -1   -8    6        43.56         2.69        50.30 o
   0   -8    6        67.27         2.70        69.07 o
   1   -8    6        93.62         5.16        88.93 o
   2   -8    6        39.77         3.40        43.21 o
   3   -8    6       137.26         1.93       137.73 o
   4   -8    6        77.16         3.28        76.42 o
  -6   -7    6        29.83         2.44        30.37 o
  -3   -7    6        56.13         2.64        57.65 o
  -2   -7    6        36.68         1.40        39.46 o
  -1   -7    6        59.71         2.34        63.90 o
   0   -7    6        24.42         1.48        26.86 o
   1   -7    6        20.08         1.26        22.36 o
   2   -7    6        86.14         5.27        95.69 o
   3   -7    6       239.36        20.61       239.59 o
   4   -7    6        32.79         1.89        33.45 o
   5   -7    6        31.94         2.47        32.12 o
   6   -7    6        20.97         2.74        22.94 o
  -7   -6    6        17.27         1.84        22.77 o
  -6   -6    6        21.53         2.20        21.52 o
  -5   -6    6        70.06         2.52        67.32 o
  -3   -6    6        26.48         1.42        25.11 o
  -2   -6    6       176.83         4.43       185.53 o
  -1   -6    6        80.52         2.71        76.00 o
   0   -6    6        57.40         2.25        54.39 o
   1   -6    6        35.24         1.42        28.78 o
   2   -6    6        21.58         1.15        20.61 o
   3   -6    6       102.03         4.77       103.86 o
   4   -6    6        27.27         1.79        25.86 o
   5   -6    6        31.29         2.03        30.70 o
   6   -6    6        89.87         4.82       109.28 o
   7   -6    6        22.97         2.17        23.19 o
  -6   -5    6        56.88         1.62        54.31 o
  -5   -5    6        37.64         2.52        36.12 o
  -4   -5    6       105.70         3.05       104.36 o
  -3   -5    6        16.61         1.91         7.59 o
  -2   -5    6        24.56         1.44        27.45 o
  -1   -5    6       108.54         3.62        99.86 o
   0   -5    6       252.90         6.51       239.42 o
   1   -5    6        35.92         1.40        47.38 o
   2   -5    6        66.33         3.87        60.90 o
   4   -5    6       161.31         4.28       159.17 o
   5   -5    6        56.51         3.54        62.07 o
   6   -5    6        25.01         2.35        28.61 o
   7   -5    6        35.50         2.70        41.71 o
  -7   -4    6        41.36         2.96        43.05 o
  -6   -4    6        91.42         3.05        90.85 o
  -5   -4    6       165.12         2.33       160.26 o
  -4   -4    6       134.95         4.78       137.73 o
  -3   -4    6        79.16         2.53        80.75 o
  -2   -4    6        10.61         1.60         6.51 o
  -1   -4    6        26.82         1.94        21.61 o
   0   -4    6       217.69         1.63       209.06 o
   1   -4    6       170.76         1.36       158.92 o
   2   -4    6        41.06         1.55        39.46 o
   3   -4    6        73.56         2.78        75.33 o
   4   -4    6        26.93         2.17        27.95 o
   6   -4    6       169.59         4.64       170.18 o
   7   -4    6        24.63         2.14        25.94 o
   8   -4    6        19.86         2.48        20.44 o
  -7   -3    6        18.93         2.60        19.10 o
  -6   -3    6        77.69         4.92        84.84 o
  -5   -3    6       114.69         3.50       119.88 o
  -4   -3    6       121.09         5.11       122.05 o
  -3   -3    6        48.19         1.89        43.38 o
  -2   -3    6        81.34         3.97        85.68 o
  -1   -3    6       369.09         1.47       355.47 o
   0   -3    6       404.07         1.60       391.59 o
   1   -3    6        11.75         1.36        15.93 o
   2   -3    6       159.24         2.94       152.25 o
   3   -3    6        24.20         1.19        23.53 o
   4   -3    6        66.29         3.41        68.99 o
   5   -3    6        11.72         1.14        19.27 o
   6   -3    6        15.54         1.75         5.26 o
   8   -3    6        44.93         3.31        38.62 o
  -8   -2    6        21.61         2.25        25.28 o
  -7   -2    6        59.19         3.46        65.07 o
  -5   -2    6        22.64         1.74        24.11 o
  -4   -2    6       189.73         4.84       184.28 o
  -3   -2    6       286.31         3.82       283.14 o
  -2   -2    6        13.46         1.24         3.67 o
  -1   -2    6       273.91         1.97       263.62 o
   0   -2    6       413.53         1.61       409.27 o
   1   -2    6        14.81         1.07        11.76 o
   2   -2    6        32.05         2.59        33.70 o
   3   -2    6        25.35         2.18         6.42 o
   4   -2    6        56.25         2.66        51.81 o
   5   -2    6        32.12         1.72        33.37 o
   6   -2    6       123.77         5.16       127.64 o
  -8   -1    6        16.14         2.02        21.86 o
  -7   -1    6        17.64         1.77        22.61 o
  -6   -1    6        40.09         2.56        32.12 o
  -5   -1    6        61.50         2.85        58.31 o
  -4   -1    6       218.83         5.14       216.48 o
  -3   -1    6       113.19         2.66       115.46 o
  -2   -1    6       158.66         2.38       162.76 o
  -1   -1    6       238.51         3.44       228.41 o
   0   -1    6        73.32         2.04        74.41 o
   1   -1    6         7.99         1.17         2.00 o
   2   -1    6       122.90         2.29       113.79 o
   3   -1    6        62.20         2.70        59.90 o
   4   -1    6        54.35         2.80        53.22 o
   6   -1    6        57.10         2.83        55.31 o
   7   -1    6        37.25         2.79        34.70 o
  -7    0    6        72.16         5.73        71.74 o
  -6    0    6        47.95         2.67        46.80 o
  -5    0    6        34.57         2.41        33.79 o
  -4    0    6       223.21         4.66       216.15 o
  -3    0    6       289.06         3.39       282.72 o
  -2    0    6       214.90         1.95       219.24 o
  -1    0    6        36.75         0.95        38.71 o
   0    0    6       246.01         1.78       240.26 o
   1    0    6        27.73         1.10        32.45 o
   2    0    6       134.90         2.50       124.13 o
   3    0    6        94.52         5.31        87.18 o
   4    0    6        13.30         1.52        14.68 o
   5    0    6        16.21         1.58        13.43 o
   6    0    6        14.32         1.68        14.93 o
  -8    1    6        29.55         2.36        31.70 o
  -7    1    6        15.21         2.27        12.60 o
  -6    1    6        22.04         1.35        24.78 o
  -5    1    6        23.89         1.67        24.69 o
  -4    1    6        17.70         2.02        21.94 o
  -3    1    6       133.71         2.95       130.97 o
  -2    1    6        51.12         1.75        59.06 o
  -1    1    6        32.45         0.77        20.27 o
   0    1    6        90.36         2.88        87.51 o
   1    1    6       152.00         2.87       157.42 o
   2    1    6         9.41         0.75        10.09 o
   3    1    6        29.73         2.97        33.95 o
   5    1    6        49.55         3.06        52.06 o
   7    1    6        25.50         2.67        31.70 o
  -6    2    6        50.32         2.87        44.97 o
  -5    2    6       104.42         2.36       102.11 o
  -4    2    6        52.40         2.12        49.22 o
  -3    2    6       178.83         3.55       176.69 o
  -2    2    6       147.89         3.35       150.16 o
  -1    2    6       146.39         3.71       152.25 o
   0    2    6        54.91         2.02        56.31 o
   1    2    6        25.50         1.34        25.28 o
   2    2    6        68.52         3.13        68.82 o
   3    2    6        32.02         2.38        41.38 o
  -9    3    6        15.64         2.27        14.60 o
  -8    3    6        14.73         1.98        18.02 o
  -6    3    6        33.04         2.55        30.28 o
  -5    3    6        73.60         3.83        71.58 o
  -4    3    6        44.40         1.75        44.30 o
  -3    3    6       125.11         4.30       130.47 o
  -2    3    6       123.05         2.99       128.14 o
  -1    3    6       202.04         6.64       195.63 o
   0    3    6        13.83         0.94        12.93 o
   1    3    6       132.13         2.99       125.55 o
  -7    4    6        14.59         1.75        12.18 o
  -3    4    6        80.37         3.84        75.75 o
  -2    4    6       178.38         3.71       173.52 o
  -1    4    6        74.95         3.12        75.00 o
   0    4    6        30.95         2.35        23.53 o
   1    4    6        14.11         1.47        11.68 o
   2    4    6        52.17         3.34        54.81 o
   3    4    6        55.23         3.58        61.40 o
   4    4    6        12.02         1.85        17.10 o
  -7    5    6        28.70         2.17        28.28 o
  -6    5    6        39.71         2.46        37.71 o
  -5    5    6        30.94         1.82        30.45 o
  -4    5    6        20.61         1.44        23.61 o
  -3    5    6        56.18         2.80        59.65 o
  -2    5    6        19.95         1.09        20.86 o
   0    5    6        24.94         2.88        24.94 o
   1    5    6        71.52         3.81        71.24 o
   2    5    6        40.36         2.80        44.55 o
  -4    6    6        13.68         1.26        13.01 o
  -3    6    6        40.58         2.74        42.13 o
  -2    6    6        60.77         3.67        67.16 o
  -1    6    6        66.29         3.32        64.49 o
   0    6    6       190.47         3.31       168.10 o
   1    6    6        13.69         0.98        14.77 o
   4    6    6        16.81         1.80        21.36 o
  -8    7    6        14.99         2.43        15.68 o
  -7    7    6        26.48         2.16        30.95 o
  -6    7    6        57.82         2.75        60.15 o
  -5    7    6        10.96         1.78         7.93 o
  -3    7    6        26.67         2.88        32.54 o
  -2    7    6        57.88         3.70        58.31 o
  -1    7    6        11.10         1.27         9.43 o
   0    7    6        33.67         2.52        33.20 o
   1    7    6        27.33         2.49        28.11 o
   3    7    6        21.98         2.50        26.95 o
  -8    8    6        15.42         2.22        13.43 o
  -7    8    6        20.06         2.01        23.94 o
  -6    8    6        48.58         3.64        49.64 o
  -2    8    6        21.43         1.95        24.78 o
  -1    8    6        29.85         2.30        32.45 o
   0    8    6        93.98         3.41        89.01 o
   1    8    6        15.97         1.71        16.18 o
   2    8    6        21.16         2.04        25.86 o
  -8    9    6        14.75         2.30        12.10 o
  -7    9    6        26.85         2.88        29.53 o
  -6    9    6        28.41         2.81        30.62 o
  -4    9    6        23.19         2.14        19.85 o
  -3    9    6        17.49         1.57        18.69 o
  -2    9    6        16.40         2.15         6.67 o
  -1    9    6        60.18         2.88        60.23 o
   0    9    6        28.22         2.67        32.87 o
   2    9    6        15.42         1.59        21.02 o
  -7   10    6        17.18         2.19        21.44 o
  -3   10    6        30.27         3.01        32.70 o
   0   10    6        21.23         1.97        22.61 o
   2   10    6        15.94         2.35        21.02 o
  -3   11    6        14.28         1.86        14.18 o
  -1  -15    7        26.01         2.25        26.03 o
   1  -15    7        27.83         2.92        28.78 o
   2  -14    7        25.99         2.37        25.53 o
   3  -14    7        21.77         2.14        21.27 o
   4  -14    7        16.45         1.93        12.85 o
   5  -14    7        21.54         2.11        25.94 o
   6  -14    7        16.27         1.99        15.43 o
  -2  -13    7        17.10         1.84        21.61 o
  -1  -13    7        58.88         5.47        61.23 o
   0  -13    7        63.27         4.35        65.74 o
   1  -13    7        17.91         1.78        15.93 o
   2  -13    7        21.04         3.06        21.02 o
   3  -13    7        13.68         1.50        12.60 o
   5  -13    7        49.97         4.08        51.31 o
   6  -13    7        29.84         2.50        32.54 o
  -3  -12    7        21.81         2.05        21.86 o
  -2  -12    7        27.67         2.55        28.95 o
  -1  -12    7        77.47         3.63        84.76 o
   0  -12    7        54.68         4.72        55.73 o
   2  -12    7        31.03         2.89        28.11 o
   3  -12    7        24.75         3.25        26.03 o
   4  -12    7        80.72         5.89        82.42 o
   5  -12    7       132.57        10.17       130.31 o
  -3  -11    7        22.28         2.87        25.36 o
  -2  -11    7       204.64        11.64       211.98 o
  -1  -11    7        17.99         1.96        20.27 o
   0  -11    7        25.20         1.95        24.86 o
   1  -11    7        32.58         3.16        35.96 o
   3  -11    7        21.82         2.13        20.86 o
   4  -11    7       113.32         3.71       105.28 o
   5  -11    7       127.01         9.32       130.72 o
   6  -11    7        32.40         2.65        33.20 o
  -6  -10    7        27.75         2.75        25.44 o
  -3  -10    7        38.05         2.62        40.13 o
  -2  -10    7        26.67         2.07        28.20 o
  -1  -10    7       267.93         8.48       251.69 o
   0  -10    7        15.80         1.23        14.77 o
   1  -10    7        54.68         2.60        54.89 o
   3  -10    7        31.26         2.43        32.79 o
   4  -10    7       149.22         5.08       147.08 o
   5  -10    7       121.47         4.32       120.71 o
  -5   -9    7        14.28         1.78        12.26 o
  -4   -9    7        24.30         2.51        25.19 o
  -3   -9    7        34.41         3.00        32.87 o
  -2   -9    7       332.45         4.92       326.10 o
  -1   -9    7        30.58         1.71        32.37 o
   0   -9    7       114.22         2.96       117.29 o
   1   -9    7        60.70         3.10        62.57 o
   2   -9    7        36.35         3.52        37.62 o
   4   -9    7        22.05         3.58        22.61 o
   5   -9    7        71.78         2.64        74.33 o
   7   -9    7        13.26         2.13        15.18 o
  -7   -8    7        18.03         1.91        18.35 o
  -6   -8    7        24.79         2.11        23.53 o
  -4   -8    7        25.43         2.54        33.37 o
  -3   -8    7        12.10         1.42        14.02 o
  -2   -8    7        94.21         5.35        99.36 o
  -1   -8    7        57.75         2.77        60.15 o
   0   -8    7        25.85         1.22        28.11 o
   1   -8    7       163.67         9.85       168.60 o
   4   -8    7       189.40         6.74       187.04 o
   5   -8    7        38.48         2.57        35.04 o
  -4   -7    7        27.82         2.36        30.37 o
  -3   -7    7       115.64         2.54       119.13 o
  -1   -7    7        37.95         1.49        39.79 o
   0   -7    7       205.30         4.27       201.72 o
   1   -7    7       153.96         4.26       163.26 o
   2   -7    7        85.65         4.83        82.84 o
   3   -7    7        90.28         5.57        87.93 o
   4   -7    7        73.86         3.09        70.91 o
   5   -7    7        12.30         1.35        10.59 o
   6   -7    7        65.68         5.64        77.00 o
  -7   -6    7        17.52         2.34        13.43 o
  -6   -6    7        36.22         2.58        36.62 o
  -5   -6    7        15.22         2.08        12.10 o
  -2   -6    7        16.12         2.13        21.27 o
  -1   -6    7        93.17         3.40        89.60 o
   0   -6    7        95.96         3.34        92.93 o
   1   -6    7        76.65         2.74        80.09 o
   2   -6    7        78.61         3.16        81.00 o
   3   -6    7        54.27         2.33        56.48 o
   4   -6    7        71.54         4.22        77.00 o
   5   -6    7        12.59         1.24        15.27 o
  -5   -5    7        32.65         2.55        33.62 o
  -4   -5    7        53.05         2.51        52.56 o
  -2   -5    7        43.50         1.80        44.97 o
  -1   -5    7        44.95         1.88        52.47 o
   0   -5    7        94.07         3.22        86.93 o
   1   -5    7        60.34         5.52        61.32 o
   2   -5    7       221.01         2.39       224.16 o
   3   -5    7       123.65         5.01       124.97 o
   4   -5    7        13.24         1.60        11.01 o
   5   -5    7        13.11         1.32        10.76 o
   8   -5    7        20.95         1.88        23.69 o
  -7   -4    7        25.89         2.66        28.53 o
  -6   -4    7        61.70         2.45        60.23 o
  -4   -4    7        50.78         2.45        49.30 o
  -3   -4    7        24.21         1.39        26.03 o
  -2   -4    7       146.32         3.33       144.74 o
  -1   -4    7        28.56         1.27        24.78 o
   0   -4    7        71.14         2.55        71.66 o
   1   -4    7       105.46         2.86       123.38 o
   2   -4    7       324.32         3.32       328.35 o
   3   -4    7        37.51         1.61        35.71 o
   4   -4    7        46.58         2.66        47.55 o
   5   -4    7        24.63         2.09        28.36 o
   6   -4    7        17.21         1.51        18.52 o
  -7   -3    7        14.57         1.87        15.02 o
  -6   -3    7        68.91         2.38        65.74 o
  -4   -3    7        41.27         1.98        39.63 o
  -3   -3    7       204.07         5.15       212.31 o
  -2   -3    7       122.12         2.94       119.96 o
  -1   -3    7        85.48         3.09        80.34 o
   2   -3    7       158.60         3.04       153.00 o
   3   -3    7        38.71         1.30        35.20 o
   4   -3    7        53.98         3.18        52.89 o
   5   -3    7       111.01         1.25       122.72 o
   6   -3    7        19.11         1.78        17.52 o
   8   -3    7        37.81         3.60        40.29 o
  -7   -2    7        38.75         2.82        38.04 o
  -6   -2    7        33.86         2.63        31.87 o
  -5   -2    7        92.27         1.97        87.26 o
  -4   -2    7        20.14         1.89        18.69 o
  -2   -2    7        99.44         4.48        93.35 o
  -1   -2    7       279.90         2.84       266.12 o
   1   -2    7        50.18         1.96        38.04 o
   2   -2    7        27.94         1.63        31.45 o
   3   -2    7       191.20         3.95       189.54 o
   4   -2    7        92.19         5.70        92.52 o
   5   -2    7        20.87         1.53        25.28 o
   6   -2    7        39.76         2.71        39.63 o
  -8   -1    7        35.20         2.81        35.20 o
  -7   -1    7        67.45         3.59        68.32 o
  -6   -1    7       112.64         2.05       108.12 o
  -5   -1    7       105.44         2.20       101.86 o
  -4   -1    7        53.99         2.04        57.90 o
  -3   -1    7        28.12         1.68        25.44 o
  -2   -1    7        16.34         1.43        10.68 o
  -1   -1    7       126.86         3.40       109.12 o
   0   -1    7       169.43         3.53       151.91 o
   1   -1    7        22.95         1.30        21.02 o
   2   -1    7        96.64         3.70        99.11 o
   3   -1    7        25.61         1.47        29.78 o
   4   -1    7        13.93         1.53        12.35 o
   5   -1    7       177.61         4.84       178.78 o
  -8    0    7        18.52         2.11        17.60 o
  -7    0    7        67.34         4.24        69.41 o
  -6    0    7        69.76         1.32        69.16 o
  -5    0    7        68.36         3.29        70.91 o
  -4    0    7        24.17         1.33        20.36 o
  -3    0    7        14.63         1.21        20.36 o
  -2    0    7       281.16         2.38       265.70 o
  -1    0    7       264.19         4.45       255.36 o
   0    0    7        28.06         1.15        22.69 o
   1    0    7       145.14         3.08       143.07 o
   2    0    7        12.93         1.35        16.60 o
   3    0    7        53.71         2.59        52.72 o
   7    0    7        31.18         2.41        33.95 o
  -9    1    7        18.22         1.89        17.52 o
  -8    1    7        38.89         3.51        41.63 o
  -6    1    7        13.55         1.77        17.35 o
  -5    1    7       105.76         3.29       103.19 o
  -4    1    7       165.98         3.61       164.18 o
  -3    1    7        17.85         1.77        18.69 o
  -2    1    7       197.63         2.09       181.53 o
  -1    1    7       302.23         4.99       285.14 o
   1    1    7        42.75         1.55        42.05 o
   3    1    7        27.99         1.72        27.53 o
   4    1    7        23.54         1.72        26.86 o
   5    1    7        95.68         3.54       114.54 o
  -6    2    7        34.42         2.58        29.53 o
  -5    2    7       122.49         3.70       119.46 o
  -4    2    7        66.41         3.37        66.32 o
  -3    2    7        73.21         2.83        79.34 o
  -2    2    7       130.47         5.48       125.89 o
  -1    2    7        69.65         3.74        72.08 o
   0    2    7        43.72         1.62        37.29 o
   1    2    7        56.90         2.21        57.73 o
   2    2    7        30.13         2.51        27.95 o
   3    2    7        29.62         2.01        38.62 o
   4    2    7        18.14         1.76        19.10 o
   5    2    7        38.27         2.94        43.80 o
   6    2    7        19.55         2.35        27.53 o
  -8    3    7        41.62         3.54        41.46 o
  -7    3    7        25.09         2.23        25.94 o
  -5    3    7        88.67         2.20        85.51 o
  -4    3    7       116.66         2.57       119.21 o
  -3    3    7        96.97         3.96        99.11 o
  -2    3    7        26.13         1.17        26.03 o
  -1    3    7       129.22         3.41       121.13 o
   1    3    7        78.18         4.02        78.58 o
   2    3    7        66.92         5.56        68.16 o
  -9    4    7        18.29         1.91        19.60 o
  -4    4    7        53.29         2.63        54.06 o
  -3    4    7        12.98         1.55        16.85 o
  -2    4    7        13.95         2.15        15.60 o
  -1    4    7        19.60         2.00        22.27 o
   0    4    7        81.41         6.90        79.92 o
   1    4    7         8.66         1.31         2.50 o
   2    4    7        13.63         0.91        16.02 o
   4    4    7        24.78         2.29        31.28 o
  -6    5    7        46.35         3.06        44.21 o
  -5    5    7        16.83         1.55        17.69 o
  -4    5    7        73.30         3.83        76.67 o
  -3    5    7        63.83         3.56        63.23 o
  -2    5    7        61.11         3.14        62.82 o
  -1    5    7        17.82         1.67        19.44 o
   0    5    7        12.80         1.02        12.93 o
   1    5    7        31.81         1.95        31.12 o
   2    5    7        28.25         2.99        30.28 o
  -7    6    7        15.39         1.93        12.26 o
  -6    6    7        36.55         2.51        37.79 o
  -5    6    7        13.34         1.69        14.77 o
  -4    6    7        46.26         3.25        54.06 o
  -3    6    7        40.56         2.57        44.55 o
  -2    6    7        59.02         2.67        56.73 o
   0    6    7        66.60         3.66        58.90 o
  -4    7    7        16.76         1.67        19.35 o
  -3    7    7        51.31         3.95        57.90 o
  -2    7    7        27.39         2.19        27.20 o
  -1    7    7        16.86         1.39        20.94 o
   0    7    7        17.68         1.82        19.19 o
   1    7    7        17.10         1.38        18.77 o
   2    7    7        18.42         1.79        23.86 o
  -7    8    7        15.76         1.99        16.35 o
   0    8    7        29.19         2.53        32.79 o
  -4    9    7        12.62         2.01        13.85 o
  -3    9    7        18.86         2.01        25.86 o
  -2    9    7        14.97         2.32        16.77 o
  -1   11    7        34.74         2.67        38.04 o
  -2   12    7        25.03         2.17        21.69 o
   2  -16    8        15.95         1.92         9.01 o
   3  -15    8        22.62         2.95        20.61 o
  -1  -14    8        14.63         2.02        18.52 o
   0  -14    8        42.67         3.41        44.46 o
   5  -14    8        25.20         2.48        29.20 o
  -3  -13    8        13.83         1.83        13.76 o
  -2  -13    8        21.39         2.02        25.36 o
  -1  -13    8        19.90         2.67        22.36 o
   3  -13    8        26.52         2.71        25.69 o
   6  -13    8        15.95         2.58        14.77 o
  -3  -12    8        22.01         2.05        23.53 o
  -2  -12    8        53.54         3.81        58.40 o
  -1  -12    8        46.12         1.55        49.14 o
   0  -12    8        65.01         1.99        64.74 o
   2  -12    8        27.56         3.71        31.53 o
   3  -12    8        19.61         1.68        17.69 o
   4  -12    8        31.91         3.01        33.04 o
   5  -12    8        20.60         2.49        21.94 o
   6  -12    8        14.64         2.20        16.68 o
  -5  -11    8        16.08         2.16        14.52 o
  -4  -11    8        39.96         3.30        40.96 o
  -2  -11    8        18.63         1.63        19.27 o
   0  -11    8        15.17         1.66        16.60 o
   1  -11    8        71.53         4.19        69.24 o
   2  -11    8        46.86         4.25        48.14 o
   3  -11    8        13.27         1.91        12.93 o
   4  -11    8        43.15         2.38        45.22 o
   5  -11    8        19.00         1.90        21.77 o
   6  -11    8        26.93         2.69        26.78 o
  -6  -10    8        32.75         3.49        31.03 o
  -5  -10    8        22.75         2.30        20.77 o
  -4  -10    8        15.73         1.89        12.93 o
  -3  -10    8        29.43         2.14        32.28 o
  -2  -10    8       113.29         3.87       109.95 o
  -1  -10    8        99.33         2.81       100.19 o
   0  -10    8        43.99         2.34        41.63 o
   1  -10    8        41.44         2.20        42.71 o
   4  -10    8        79.72         3.99        84.17 o
   5  -10    8        47.03         3.29        48.55 o
  -4   -9    8        30.58         2.28        30.12 o
  -3   -9    8        46.76         2.96        48.39 o
  -2   -9    8       107.27         2.02       107.95 o
  -1   -9    8        95.95         2.22        96.69 o
   1   -9    8        40.17         3.38        43.30 o
   2   -9    8        50.24         3.47        50.05 o
   3   -9    8       160.29         2.08       153.33 o
   4   -9    8       238.93         6.93       231.92 o
   5   -9    8        31.22         2.41        33.37 o
  -4   -8    8        45.27         2.85        43.96 o
  -3   -8    8       328.99         2.75       304.91 o
  -2   -8    8        39.26         2.60        38.04 o
  -1   -8    8        32.20         1.80        33.45 o
   0   -8    8        71.39         3.51        71.74 o
   1   -8    8        20.90         1.95        24.19 o
   2   -8    8        23.09         1.34        26.19 o
   3   -8    8       205.10         4.11       195.04 o
   4   -8    8       240.99         2.71       224.83 o
   5   -8    8        38.99         2.73        41.29 o
   6   -8    8        13.40         1.56        13.76 o
   7   -8    8        32.64         3.46        34.20 o
  -7   -7    8        33.37         4.56        31.78 o
  -4   -7    8        55.35         3.60        57.65 o
  -3   -7    8        50.18         2.51        49.47 o
  -2   -7    8       346.86         4.47       340.28 o
  -1   -7    8        27.75         1.26        29.20 o
   0   -7    8        64.17         2.58        67.16 o
   2   -7    8        52.51         3.05        57.31 o
   3   -7    8       226.49         3.08       221.24 o
   4   -7    8       225.99         5.15       210.89 o
   5   -7    8        14.34         1.51        15.52 o
   6   -7    8        14.02         1.52        15.93 o
  -5   -6    8        26.23         2.57        25.28 o
  -4   -6    8        46.53         3.00        43.13 o
  -3   -6    8       420.35         6.45       406.35 o
  -2   -6    8        40.38         1.72        43.55 o
  -1   -6    8       149.51         3.52       158.00 o
   0   -6    8        93.47         3.96        95.52 o
   1   -6    8        56.59         2.90        56.89 o
   2   -6    8        23.07         1.13        22.61 o
   3   -6    8        44.89         4.85        40.04 o
   4   -6    8        93.44         4.75       102.53 o
   7   -6    8        23.06         2.28        28.78 o
  -8   -5    8        19.19         2.02        20.61 o
  -7   -5    8        19.04         2.66        19.94 o
  -6   -5    8        14.98         1.80        15.93 o
  -5   -5    8        35.26         2.63        43.30 o
  -4   -5    8        39.29         2.24        40.79 o
  -3   -5    8       106.92         2.28       109.12 o
  -2   -5    8       102.86         3.96        99.36 o
  -1   -5    8        29.44         1.39        31.03 o
   0   -5    8       212.73         4.67       215.48 o
   1   -5    8        30.03         1.28        19.77 o
   2   -5    8        36.27         1.74        42.55 o
   3   -5    8       225.87         2.83       231.92 o
   4   -5    8        54.74         2.75        55.14 o
   5   -5    8        15.89         1.63        13.76 o
   7   -5    8        15.88         1.94        16.77 o
  -5   -4    8        26.83         2.32        30.03 o
  -4   -4    8       149.69         3.81       155.58 o
  -3   -4    8        33.94         1.56        44.13 o
  -2   -4    8        58.31         2.21        59.73 o
  -1   -4    8       203.90         4.82       201.13 o
   0   -4    8       170.80         3.55       175.94 o
   1   -4    8       115.80         4.71       107.70 o
   2   -4    8       104.78         4.25       107.12 o
   3   -4    8        76.90         3.66        70.49 o
   5   -4    8       100.86         5.40       100.61 o
   7   -4    8        28.13         2.72        25.86 o
  -7   -3    8        30.60         2.68        32.03 o
  -4   -3    8        20.60         1.73        20.52 o
  -3   -3    8        12.25         1.96        13.26 o
  -2   -3    8        91.58         3.65        89.85 o
  -1   -3    8        87.70         2.90        82.92 o
   0   -3    8        81.15         3.00        79.67 o
   1   -3    8       103.21         2.85        99.77 o
   2   -3    8        93.20         3.72        91.60 o
   3   -3    8        78.15         3.81        82.42 o
   4   -3    8        15.51         1.07        15.52 o
   6   -3    8        13.51         1.77        12.35 o
  -6   -2    8        28.15         2.76        31.62 o
  -5   -2    8        42.43         2.28        41.96 o
  -2   -2    8        20.21         1.23        24.78 o
  -1   -2    8        72.65         2.54        62.90 o
   0   -2    8        49.02         1.99        46.97 o
   1   -2    8       208.97         4.34       208.73 o
   2   -2    8       119.53         4.71       119.38 o
   3   -2    8        11.26         1.57         8.93 o
  -8   -1    8        14.77         2.23        16.68 o
  -7   -1    8        45.81         3.25        44.88 o
  -4   -1    8        19.97         1.90        18.19 o
  -3   -1    8       121.13         4.85       125.05 o
  -2   -1    8        33.94         1.38        35.37 o
  -1   -1    8       106.24         3.16       103.28 o
   0   -1    8        85.15         2.66        91.27 o
   1   -1    8       251.30        21.64       250.85 o
   2   -1    8        35.24         2.32        34.29 o
   3   -1    8        52.52         2.66        51.81 o
   4   -1    8        26.54         2.19        28.61 o
   5   -1    8        22.76         1.80        18.94 o
  -7    0    8        45.18         3.23        43.21 o
  -5    0    8        24.48         2.03        27.86 o
  -4    0    8       151.23         2.71       153.92 o
  -3    0    8        89.23         3.58        92.77 o
  -2    0    8        80.41         3.15        77.42 o
   1    0    8       128.28        11.40       123.30 o
   2    0    8        40.73         1.96        40.46 o
  -6    1    8        48.28         2.97        47.47 o
  -3    1    8        60.04         2.37        55.23 o
  -2    1    8       191.60         4.08       182.28 o
  -1    1    8        13.38         1.69        10.76 o
   1    1    8        21.27         1.06        20.19 o
   2    1    8       145.53         2.31       142.07 o
   3    1    8        66.19         1.88        77.42 o
  -9    2    8        25.99         2.69        23.19 o
  -8    2    8        35.91         3.50        36.54 o
  -7    2    8        45.72         3.21        43.71 o
  -6    2    8        53.59         4.34        50.39 o
  -5    2    8        28.62         2.65        30.95 o
  -4    2    8        27.11         1.74        28.78 o
  -2    2    8        42.99         2.84        35.54 o
  -1    2    8        86.86         3.63        78.75 o
   0    2    8        48.09         1.86        45.47 o
   1    2    8        70.51         3.23        69.49 o
   2    2    8        10.95         0.98        12.18 o
   3    2    8        11.11         0.89        15.68 o
   4    2    8        98.65         4.28       133.31 o
   5    2    8        15.85         1.64        23.86 o
   6    2    8        15.88         1.97        19.69 o
  -8    3    8        46.42         4.41        44.05 o
  -7    3    8        26.06         2.53        27.45 o
  -6    3    8        22.36         2.42        23.78 o
  -3    3    8       142.14         2.84       136.65 o
  -2    3    8       127.62         6.80       120.05 o
  -1    3    8        31.74         1.71        29.95 o
   0    3    8        73.05         3.37        67.82 o
   2    3    8        27.21         3.59        30.78 o
   3    3    8        26.45         2.59        36.37 o
  -6    4    8        38.67         2.64        39.71 o
  -5    4    8        65.40         2.21        65.90 o
  -4    4    8        22.47         1.71        23.53 o
  -3    4    8        96.46         2.36        95.35 o
  -2    4    8       150.49         3.07       144.74 o
   0    4    8        30.85         1.72        27.70 o
   1    4    8        11.30         1.54        14.10 o
   3    4    8        12.73         1.87        17.35 o
  -6    5    8        45.75         1.92        44.21 o
  -5    5    8        16.62         1.74        16.10 o
  -4    5    8        27.54         2.21        30.45 o
  -3    5    8        56.92         2.57        55.56 o
  -2    5    8        45.84         2.45        46.38 o
  -1    5    8        29.87         3.49        28.20 o
   0    5    8        15.38         2.42        19.44 o
   1    5    8        11.11         1.57         9.34 o
   2    5    8        13.37         2.03        16.27 o
  -6    6    8        18.84         1.87        21.02 o
  -5    6    8        37.65         2.63        37.96 o
  -4    6    8        19.91         1.99        20.02 o
  -3    6    8        14.41         1.24        15.52 o
   0    6    8        40.35         2.42        36.62 o
  -1    7    8        32.87         2.22        29.37 o
  -7    8    8        14.14         2.04        16.60 o
  -5    8    8        24.62         2.35        27.11 o
  -4    8    8        16.47         2.54        18.02 o
  -3    8    8        15.01         1.82        15.68 o
   1    8    8        16.06         2.06        15.77 o
  -1    9    8        20.19         2.06        22.52 o
  -4   10    8        17.64         2.35        15.93 o
   2  -15    9        44.59         3.65        48.30 o
   3  -15    9        14.57         1.84        10.76 o
   3  -14    9        22.28         2.48        25.69 o
  -3  -13    9        14.48         2.00        15.35 o
  -2  -13    9        16.41         2.32        19.27 o
   0  -13    9        15.74         1.77        21.02 o
   2  -13    9        58.66         5.71        57.56 o
   4  -13    9        44.06         3.18        40.38 o
   5  -13    9        17.56         2.32        18.35 o
  -4  -12    9        20.98         2.07        22.36 o
  -3  -12    9        13.58         2.06        14.60 o
   0  -12    9        28.58         2.01        25.44 o
   2  -12    9        30.71         2.84        30.78 o
   3  -12    9        36.90         4.85        35.37 o
   4  -12    9        40.39         2.92        40.46 o
   6  -12    9        12.81         2.04        10.09 o
  -2  -11    9        28.74         2.65        29.37 o
  -1  -11    9        99.34         3.59       102.36 o
   0  -11    9        24.26         3.12        26.03 o
   2  -11    9        31.17         2.86        30.53 o
   3  -11    9        19.57         1.97        21.94 o
   4  -11    9        56.36         4.18        59.98 o
   5  -11    9        13.14         2.07        11.43 o
  -4  -10    9        23.77         2.19        23.69 o
  -3  -10    9        40.67         2.82        41.63 o
  -2  -10    9        32.28         2.92        33.95 o
   2  -10    9        46.28         2.94        48.14 o
   3  -10    9        12.29         1.82        11.01 o
   5  -10    9        40.39         2.68        39.04 o
   6  -10    9        22.29         2.55        20.94 o
  -4   -9    9        38.49         2.74        35.54 o
  -3   -9    9        82.29         3.01        86.68 o
  -2   -9    9        93.80         1.98        97.35 o
  -1   -9    9       100.54         2.49       103.03 o
   0   -9    9        35.44         2.02        35.04 o
   1   -9    9        71.40         4.42        76.25 o
   2   -9    9        24.92         3.10        25.53 o
   3   -9    9        69.21         2.95        69.49 o
   4   -9    9        66.49         2.97        67.16 o
   5   -9    9        24.35         2.32        26.28 o
  -6   -8    9        24.58         2.60        21.36 o
  -5   -8    9        46.92         3.17        45.63 o
  -1   -8    9        25.13         2.16        23.69 o
   0   -8    9       125.48         3.71       127.05 o
   1   -8    9        79.13         7.08        85.34 o
   3   -8    9        69.87         4.41        67.99 o
   4   -8    9        13.10         1.76        13.51 o
   5   -8    9        45.42         3.34        45.38 o
  -7   -7    9        40.64         5.33        40.13 o
  -6   -7    9        31.31         3.79        29.45 o
  -4   -7    9        40.46         2.53        40.88 o
  -3   -7    9       152.81         2.90       143.82 o
  -2   -7    9       101.30         1.85       100.94 o
  -1   -7    9        62.67         4.01        63.82 o
   0   -7    9        52.75         2.40        53.72 o
   2   -7    9        36.21         2.89        32.37 o
   3   -7    9       112.84         7.05       109.28 o
   4   -7    9        49.93         4.46        55.14 o
  -5   -6    9        32.05         2.34        31.20 o
  -4   -6    9        53.60         3.39        54.06 o
  -3   -6    9       121.02         2.08       117.88 o
  -2   -6    9       106.52         1.86       107.53 o
  -1   -6    9        14.34         1.77        12.01 o
   0   -6    9        54.89         2.58        59.31 o
   1   -6    9        75.52         3.79        72.49 o
   2   -6    9       228.06         3.81       221.91 o
   3   -6    9       320.92         3.97       313.50 o
   4   -6    9        17.03         1.49        19.69 o
  -5   -5    9        55.32         2.73        53.56 o
  -4   -5    9       328.47         3.94       303.24 o
  -3   -5    9        61.78         3.12        60.32 o
  -2   -5    9        20.30         2.31        21.69 o
  -1   -5    9        74.88         2.93        72.33 o
   1   -5    9        15.85         1.78        15.35 o
   2   -5    9       264.98         7.69       262.12 o
   3   -5    9       320.79         3.94       302.08 o
   4   -5    9        28.85         2.21        33.54 o
   5   -5    9        17.52         1.51        20.52 o
   6   -5    9        42.28         2.91        46.38 o
   7   -5    9        23.87         1.91        22.61 o
  -8   -4    9        24.94         2.43        25.36 o
  -5   -4    9        72.17         2.49        72.33 o
  -4   -4    9        58.46         2.75        58.65 o
  -3   -4    9       326.61         5.57       322.18 o
  -2   -4    9        20.09         2.79        20.11 o
  -1   -4    9        43.83         1.77        46.55 o
   1   -4    9        64.23         2.48        66.40 o
   2   -4    9       243.93         3.54       246.43 o
   3   -4    9       277.58         3.49       265.20 o
   4   -4    9        13.67         1.23        15.68 o
   5   -4    9        12.24         1.91        14.18 o
   7   -4    9        18.92         2.31        20.02 o
  -8   -3    9        14.61         2.22        14.52 o
  -6   -3    9        24.55         2.20        22.52 o
  -5   -3    9        40.07         2.63        36.54 o
  -4   -3    9       385.92         5.26       366.81 o
  -3   -3    9        29.49         1.88        29.37 o
  -2   -3    9       131.14         2.99       136.40 o
  -1   -3    9        85.48         3.64        84.34 o
   0   -3    9        45.29         2.08        45.22 o
   2   -3    9        56.92         3.09        58.15 o
   3   -3    9       102.61         3.62       108.78 o
   4   -3    9        11.04         1.29         8.43 o
   6   -3    9        32.90         2.39        34.79 o
  -6   -2    9        29.60         2.32        34.62 o
  -5   -2    9        49.27         3.05        50.22 o
  -4   -2    9        83.10         3.20        81.42 o
  -3   -2    9        64.90         3.08        61.73 o
  -1   -2    9       155.70         3.56       154.83 o
   0   -2    9        37.93         1.65        33.62 o
   1   -2    9        67.89         2.64        73.41 o
   2   -2    9       221.90         3.00       223.66 o
   3   -2    9        63.44         4.77        60.48 o
   4   -2    9        22.92         2.18        22.44 o
  -5   -1    9       116.31         2.10       117.29 o
  -4   -1    9        44.51         2.49        47.88 o
  -3   -1    9        59.87         2.93        58.48 o
  -2   -1    9       129.83         3.17       123.88 o
  -1   -1    9       107.55         4.48       102.61 o
   0   -1    9        77.17         2.88        76.25 o
   1   -1    9        96.64         4.45        94.44 o
   2   -1    9        54.64         2.69        48.80 o
   4   -1    9       104.57         2.90        92.85 o
  -8    0    9        21.85         2.53        23.44 o
  -5    0    9        37.71         2.55        34.62 o
  -4    0    9        20.92         1.25        18.44 o
  -3    0    9        56.21         5.62        58.98 o
  -2    0    9        38.48         1.65        38.88 o
  -1    0    9        29.23         1.32        33.62 o
   0    0    9        73.96         3.02        68.91 o
   1    0    9        94.65         4.45        87.76 o
   2    0    9        69.04         2.75        69.16 o
   3    0    9        13.85         1.43        13.43 o
  -7    1    9        17.58         2.20        18.94 o
  -6    1    9        17.32         2.13        17.44 o
  -3    1    9        12.71         1.54        11.93 o
  -2    1    9        49.54         2.24        42.13 o
  -1    1    9        15.00         2.38        16.18 o
   0    1    9       120.80         2.80       113.04 o
   1    1    9        69.62         3.38        65.82 o
  -8    2    9        27.66         2.34        27.20 o
  -5    2    9        15.98         1.51        16.27 o
  -4    2    9        58.30         2.76        63.23 o
  -3    2    9        13.45         1.50        12.51 o
  -2    2    9        73.52         3.40        72.49 o
  -1    2    9        41.43         2.00        41.96 o
   0    2    9       112.23         1.87       105.61 o
   2    2    9        35.27         3.69        37.87 o
   3    2    9        14.31         2.05        20.11 o
  -8    3    9        22.04         1.93        22.19 o
  -5    3    9        73.54         3.13        76.83 o
  -4    3    9        38.31         2.53        41.04 o
  -3    3    9        35.05         1.96        35.87 o
   0    3    9        71.59         2.82        63.65 o
   2    3    9        31.22         3.09        32.28 o
  -7    4    9        22.57         2.14        20.94 o
  -4    4    9        24.78         2.46        26.45 o
  -3    4    9        88.26         1.80        90.10 o
   2    4    9        42.82         6.36        45.13 o
  -7    5    9        19.47         2.39        18.27 o
  -6    5    9        19.18         2.15        18.52 o
  -3    5    9        12.95         1.70        16.18 o
  -1    5    9        27.65         3.06        27.70 o
   0    5    9        32.28         4.89        33.95 o
  -4    6    9        56.96         2.26        57.23 o
  -3    6    9        45.97         2.03        53.22 o
  -2    6    9        14.64         1.96        14.60 o
  -1    6    9        19.86         1.68        19.77 o
   1    6    9        13.88         1.72        14.18 o
  -6    7    9        17.23         2.56        20.69 o
  -5    7    9        14.24         2.01        14.85 o
  -4    7    9        34.38         3.15        40.21 o
  -3    7    9        51.76         4.44        58.23 o
   3    7    9        29.52         3.33        38.71 o
  -4    8    9        23.16         2.18        25.69 o
  -1    9    9        16.57         2.20        13.51 o
   0    9    9        14.92         1.94        12.26 o
   1  -15   10        19.48         1.73        16.60 o
  -2  -14   10        15.07         1.98        14.02 o
  -1  -14   10        18.14         2.25        19.19 o
   1  -14   10        55.37         5.29        54.39 o
  -1  -13   10        14.91         2.02        13.51 o
   2  -13   10       100.91        11.25       101.69 o
   4  -13   10        13.61         2.23        13.26 o
  -4  -12   10        26.25         2.66        26.03 o
  -3  -12   10        19.10         2.26        21.94 o
   0  -12   10        20.27         2.00        21.02 o
   1  -12   10        93.82         6.61       100.11 o
   2  -12   10        27.13         2.51        23.36 o
  -5  -11   10        43.42         4.41        41.71 o
  -4  -11   10        19.84         2.34        18.19 o
  -3  -11   10        19.03         1.85        21.61 o
  -2  -11   10        12.90         1.86        12.35 o
  -1  -11   10        15.58         1.56        12.60 o
   0  -11   10        19.53         1.70        23.11 o
   1  -11   10        28.34         2.07        26.19 o
   2  -11   10        45.86         5.76        45.22 o
   3  -11   10        17.35         1.85        13.01 o
   4  -11   10        16.43         1.87        15.68 o
   5  -11   10        20.44         2.30        23.36 o
  -5  -10   10        65.96         5.42        60.98 o
  -4  -10   10        15.82         2.11        16.85 o
  -3  -10   10        29.29         2.74        31.45 o
  -2  -10   10        25.56         2.55        28.36 o
  -1  -10   10        40.09         2.46        42.55 o
   1  -10   10        85.29         8.01        91.18 o
   2  -10   10        17.16         1.77        16.02 o
   3  -10   10        65.69         4.95        67.24 o
   4  -10   10        35.52         2.73        35.96 o
  -5   -9   10        32.50         3.19        32.87 o
  -4   -9   10        20.76         2.01        22.94 o
  -1   -9   10        43.88         2.74        40.46 o
   1   -9   10        34.72         2.49        39.04 o
   2   -9   10        58.77         3.98        56.81 o
   3   -9   10        58.09         3.19        56.14 o
   5   -9   10        24.93         2.38        23.44 o
   6   -9   10        14.48         2.12        17.60 o
  -5   -8   10        25.39         2.12        26.86 o
  -3   -8   10        30.63         2.93        30.95 o
  -2   -8   10       153.32         2.66       154.17 o
  -1   -8   10        43.63         2.78        43.05 o
   0   -8   10        31.09         1.87        32.87 o
   1   -8   10        40.37         2.23        40.04 o
   2   -8   10        39.28         2.50        38.88 o
   3   -8   10        93.45         4.63        95.94 o
   4   -8   10        30.06         2.09        32.45 o
   5   -8   10        13.80         1.88         9.84 o
  -5   -7   10        30.03         2.59        30.70 o
  -4   -7   10        50.67         1.53        50.80 o
  -3   -7   10        29.51         2.37        32.37 o
  -2   -7   10        15.53         1.78        18.10 o
   0   -7   10        20.17         1.29        17.52 o
   1   -7   10        54.64         4.81        59.65 o
   2   -7   10        16.47         1.31        15.93 o
   3   -7   10        17.03         1.35        16.43 o
   4   -7   10        63.91         2.15        64.65 o
   5   -7   10        31.75         2.37        30.95 o
   7   -7   10        38.01         3.59        37.87 o
  -5   -6   10        40.47         2.88        37.62 o
  -4   -6   10        83.06         2.79        86.09 o
  -3   -6   10       133.40         2.77       134.48 o
  -2   -6   10       108.22         2.08       106.28 o
  -1   -6   10        51.92         3.16        48.80 o
   0   -6   10       112.90         2.37       113.37 o
   1   -6   10        26.25         1.67        28.36 o
   2   -6   10        93.96         5.38        95.10 o
   3   -6   10       108.86         3.20       107.70 o
   4   -6   10        34.63         2.46        34.70 o
   5   -6   10        18.82         1.77        20.86 o
  -7   -5   10        26.45         2.49        23.69 o
  -6   -5   10        40.17         2.79        37.62 o
  -2   -5   10        33.23         1.99        34.54 o
  -1   -5   10       144.93         2.98       140.74 o
   0   -5   10       100.20         1.69        99.52 o
   2   -5   10        83.46         3.32        77.75 o
   3   -5   10        18.33         1.39        15.02 o
   4   -5   10        47.04         3.19        49.30 o
   5   -5   10        15.26         1.54        17.69 o
  -7   -4   10        29.38         3.03        28.20 o
  -6   -4   10        15.19         1.99        13.43 o
  -5   -4   10        40.27         3.52        41.54 o
  -4   -4   10       150.78         3.00       139.65 o
  -3   -4   10        83.47         3.31        80.00 o
  -2   -4   10        66.27         3.29        66.91 o
  -1   -4   10        38.59         2.11        39.29 o
   1   -4   10        45.39         2.20        38.88 o
   2   -4   10       112.78         7.31       108.53 o
   3   -4   10        48.14         3.06        49.30 o
   5   -4   10        14.72         1.53        14.35 o
  -6   -3   10        21.52         2.58        22.02 o
  -5   -3   10        45.97         2.96        44.55 o
  -4   -3   10        95.18         1.56        94.52 o
  -3   -3   10        77.34         3.11        74.00 o
  -2   -3   10        14.91         1.63        13.51 o
  -1   -3   10        55.08         2.73        56.31 o
   0   -3   10        63.76         2.94        60.57 o
   1   -3   10       234.91         3.26       226.41 o
   2   -3   10       311.91         3.57       308.00 o
  -6   -2   10        42.46         2.91        41.96 o
  -4   -2   10        66.37         1.51        64.74 o
  -3   -2   10        14.86         1.18        13.26 o
  -2   -2   10        43.33         2.10        40.71 o
   0   -2   10        11.13         1.49         1.25 o
   1   -2   10       236.90         4.08       226.33 o
   2   -2   10       304.69         4.11       281.30 o
   3   -2   10        17.18         1.42        21.44 o
   5   -2   10        38.07         2.92        43.05 o
  -6   -1   10        64.16         4.49        64.07 o
  -5   -1   10        37.34         2.70        39.63 o
  -4   -1   10       226.24         2.52       219.57 o
  -3   -1   10        13.41         1.94        10.26 o
  -2   -1   10        28.68         1.67        29.53 o
  -1   -1   10        14.87         1.54        13.60 o
   0   -1   10        33.92         1.78        35.62 o
   1   -1   10       208.66         2.77       204.64 o
   2   -1   10       246.85         2.46       229.66 o
   3   -1   10        12.69         1.44        14.35 o
   4   -1   10        13.36         1.96        13.68 o
  -7    0   10        16.89         2.19        13.60 o
  -6    0   10        17.86         1.96        17.77 o
  -5    0   10       251.02         8.77       240.68 o
  -4    0   10        18.16         1.51        17.19 o
  -3    0   10        84.07         3.47        84.34 o
  -2    0   10        52.27         2.36        50.89 o
  -1    0   10        23.66         1.59        23.28 o
   0    0   10        34.06         1.92        33.70 o
   1    0   10        71.59         2.80        69.91 o
   2    0   10        90.78         2.71        88.26 o
  -7    1   10        16.45         2.70        18.94 o
  -6    1   10        41.34         2.89        44.71 o
  -5    1   10        42.82         2.72        45.38 o
  -4    1   10        13.73         2.05        15.35 o
  -2    1   10        69.49         2.73        66.99 o
  -1    1   10        21.69         1.30        21.61 o
   0    1   10        63.83         2.52        61.90 o
   1    1   10       174.72         2.36       163.18 o
   2    1   10        46.97         2.86        38.96 o
   3    1   10        16.78         1.90        17.10 o
  -6    2   10        55.79         4.07        58.15 o
  -5    2   10        34.57         2.53        37.87 o
  -4    2   10        32.52         2.74        34.04 o
  -3    2   10        56.84         3.43        54.73 o
  -2    2   10        46.64         2.41        42.80 o
  -1    2   10        49.72         2.57        43.88 o
   0    2   10        50.03         3.03        46.72 o
   1    2   10        29.85         2.29        26.19 o
   3    2   10        42.75         3.15        59.73 o
  -7    3   10        13.61         2.12        12.51 o
  -6    3   10        28.04         2.22        29.53 o
  -5    3   10        16.83         1.60        16.18 o
  -4    3   10        21.19         2.36        22.02 o
  -1    3   10        38.72         2.58        33.45 o
   0    3   10        63.82         2.28        55.48 o
   1    3   10        34.40         4.78        36.21 o
  -3    4   10        14.39         1.65        12.35 o
  -1    4   10        36.18         2.76        36.71 o
  -5    5   10        21.57         2.09        24.69 o
  -3    5   10        28.75         2.27        32.45 o
  -2    5   10        11.02         1.83        11.18 o
  -1    5   10        23.69         1.88        27.70 o
  -6    6   10        24.54         2.73        29.20 o
  -1    6   10        20.59         2.03        21.61 o
   0    6   10        22.00         2.88        24.11 o
  -4    7   10        29.47         2.44        37.96 o
   0    7   10        23.02         3.63        27.95 o
  -4    9   10        19.83         1.98        22.52 o
  -1  -14   11        26.55         2.39        26.28 o
   3  -14   11        22.05         2.01        19.69 o
  -3  -13   11        25.09         3.19        25.78 o
   0  -13   11        33.14         3.15        31.28 o
  -1  -12   11        16.40         1.93        20.36 o
   0  -12   11        33.38         2.14        32.62 o
   3  -12   11        35.56         5.17        36.46 o
   4  -12   11        20.09         2.27        18.77 o
  -3  -11   11        24.80         2.53        21.69 o
  -2  -11   11        30.50         2.11        30.12 o
   0  -11   11        86.43         5.69        88.35 o
   1  -11   11        17.27         1.73        19.35 o
   2  -11   11        12.48         1.97         8.84 o
   5  -11   11        15.87         1.99        12.60 o
  -2  -10   11        32.16         2.92        32.54 o
   1  -10   11       145.45         9.30       151.75 o
   2  -10   11        27.73         2.10        24.78 o
   3  -10   11        21.33         2.15        24.03 o
   4  -10   11        28.12         2.32        28.86 o
   6  -10   11        28.27         2.79        31.12 o
  -5   -9   11        33.73         2.76        30.78 o
  -4   -9   11        25.05         2.16        28.78 o
  -3   -9   11        20.17         1.99        25.19 o
  -1   -9   11        27.18         2.51        27.78 o
   0   -9   11       145.24         6.60       161.09 o
   1   -9   11        33.58         2.88        31.70 o
   2   -9   11        27.13         2.17        30.12 o
   5   -9   11        12.56         2.09        13.26 o
   6   -9   11        15.72         1.99        19.02 o
  -6   -8   11        48.32         4.44        43.63 o
  -5   -8   11        18.05         1.89        16.27 o
  -4   -8   11        22.11         2.07        24.53 o
  -3   -8   11        19.88         1.81        21.19 o
  -2   -8   11        31.10         2.84        32.62 o
  -1   -8   11        28.07         2.62        32.20 o
   0   -8   11        37.16         2.59        38.96 o
   1   -8   11        56.60         4.02        62.15 o
   2   -8   11        16.67         1.71        15.35 o
   3   -8   11        34.95         2.30        32.12 o
   4   -8   11        30.36         2.84        32.70 o
   5   -8   11        28.33         2.33        30.45 o
   6   -8   11        68.57         6.59        62.23 o
  -6   -7   11        76.69         5.78        68.41 o
  -4   -7   11        32.71         2.98        33.54 o
  -3   -7   11        38.04         2.43        36.29 o
  -2   -7   11        50.60         3.17        54.31 o
  -1   -7   11        20.08         1.72        18.69 o
   0   -7   11       101.77         1.57       113.79 o
   2   -7   11        75.06         4.35        76.83 o
   3   -7   11        44.90         1.53        43.71 o
  -6   -6   11        38.32         3.65        36.79 o
  -5   -6   11        26.40         2.59        27.95 o
  -3   -6   11        12.81         1.80        12.93 o
  -2   -6   11        51.37         3.20        48.47 o
   0   -6   11        43.18         2.31        44.30 o
   1   -6   11        58.56         3.59        56.14 o
   2   -6   11        53.27         4.46        53.89 o
   3   -6   11        30.94         2.83        34.37 o
   4   -6   11        36.41         2.77        33.45 o
   5   -6   11        15.64         1.73        17.27 o
  -6   -5   11        24.60         2.24        25.44 o
  -4   -5   11        18.83         2.12        19.77 o
  -3   -5   11       149.42         2.37       148.99 o
  -2   -5   11        45.19         2.85        45.55 o
  -1   -5   11        51.93         2.38        53.47 o
   0   -5   11        32.43         1.78        34.20 o
   1   -5   11        53.88         3.42        49.89 o
   2   -5   11       113.73         1.38       109.53 o
   3   -5   11        45.32         2.82        48.22 o
   6   -5   11        30.79         2.68        31.20 o
  -6   -4   11        31.16         2.60        29.95 o
  -5   -4   11        48.30         3.31        46.97 o
  -4   -4   11        14.00         2.06        19.77 o
  -2   -4   11        12.30         1.48         7.84 o
  -1   -4   11        21.91         1.70        20.77 o
   0   -4   11        49.03         2.58        50.80 o
   1   -4   11        13.91         1.62        12.60 o
   2   -4   11        28.21         2.07        28.53 o
   3   -4   11        66.56         4.30        69.07 o
   4   -4   11        33.68         2.90        31.87 o
   6   -4   11        38.82         3.75        40.38 o
  -6   -3   11        31.15         2.18        28.70 o
  -5   -3   11        59.14         1.78        58.73 o
  -4   -3   11       131.53         3.92       130.89 o
  -3   -3   11        67.69         1.48        67.07 o
  -2   -3   11        37.75         2.10        36.87 o
  -1   -3   11        90.84         2.10        91.93 o
   0   -3   11        18.56         1.29        17.77 o
   1   -3   11        83.12         2.47        84.09 o
   2   -3   11       104.72         1.71       102.78 o
   3   -3   11        36.09         4.14        36.54 o
   4   -3   11        30.96         2.85        30.62 o
   5   -3   11        14.53         2.00        14.18 o
  -7   -2   11        25.43         2.62        24.86 o
  -3   -2   11        41.94         2.74        41.21 o
  -2   -2   11        82.00         3.60        86.26 o
  -1   -2   11        75.81         3.34        77.25 o
   0   -2   11        11.24         1.48         5.42 o
   1   -2   11        70.21         2.29        67.07 o
   2   -2   11        42.98         4.23        41.63 o
   4   -2   11        19.82         2.94        20.94 o
  -6   -1   11        27.00         2.56        29.11 o
  -5   -1   11       104.96         4.09       101.44 o
  -4   -1   11        52.58         5.45        53.14 o
  -3   -1   11        50.03         3.59        50.55 o
  -2   -1   11        17.58         1.15        17.77 o
   0   -1   11        20.27         1.35        17.60 o
   1   -1   11        83.19         2.42        80.67 o
   2   -1   11        42.39         2.54        42.13 o
   4   -1   11        14.25         1.82        12.18 o
  -6    0   11        22.49         2.20        25.61 o
  -5    0   11        55.35         2.51        57.73 o
  -4    0   11        39.45         2.69        40.38 o
  -3    0   11        12.69         1.39        11.68 o
  -2    0   11        34.79         2.51        36.62 o
  -1    0   11        24.18         2.05        24.53 o
   0    0   11       174.90         2.63       160.01 o
   1    0   11       226.62         7.01       218.57 o
  -7    1   11        19.37         2.33        21.52 o
  -6    1   11       124.32         7.73       120.63 o
  -5    1   11        43.48         2.08        46.13 o
  -3    1   11        18.88         1.56        16.10 o
  -1    1   11        11.73         1.43        11.51 o
   0    1   11       150.95         2.86       138.65 o
   1    1   11       204.80         5.90       183.70 o
  -7    2   11        35.39         3.63        38.29 o
  -5    2   11       119.73         8.12       122.55 o
  -3    2   11        23.21         2.23        22.77 o
  -2    2   11        16.89         1.82        17.94 o
   0    2   11       144.96         4.54       131.31 o
   1    2   11       161.68         4.45       142.49 o
  -6    3   11       119.29         9.12       120.71 o
  -4    3   11        36.26         2.45        37.29 o
  -3    3   11        25.16         1.96        24.11 o
  -1    3   11        39.25         2.60        33.87 o
   0    3   11        63.36         1.81        57.31 o
  -7    4   11        26.08         3.36        30.62 o
  -6    4   11        16.93         2.26        20.69 o
  -3    4   11        16.11         2.02        18.35 o
  -1    4   11        30.52         3.04        34.45 o
   0    4   11        89.75        14.65        89.76 o
  -7    5   11        21.33         2.12        21.52 o
  -6    5   11        20.30         2.31        24.44 o
  -4    5   11        18.39         1.89        22.27 o
  -3    5   11        13.42         1.85        14.93 o
  -2    5   11        23.18         2.53        24.78 o
   2    5   11        18.17         2.02        27.53 o
  -1    6   11        20.26         2.26        24.11 o
   2  -14   12        16.71         1.78        16.77 o
   1  -13   12        14.67         2.07        13.93 o
   2  -13   12        27.97         2.20        25.69 o
  -2  -12   12        26.73         2.15        27.61 o
  -3  -11   12        19.36         2.30        20.94 o
  -2  -11   12        44.59         3.44        45.72 o
   2  -11   12        35.17         2.81        33.95 o
  -4  -10   12        35.30         2.79        34.29 o
  -1  -10   12        54.77         3.59        53.64 o
   1  -10   12        14.85         1.60        16.52 o
   2  -10   12        13.22         1.99        14.10 o
   3  -10   12        18.63         1.90        19.02 o
   5  -10   12        26.60         3.23        27.03 o
  -2   -9   12        26.36         2.52        30.70 o
  -1   -9   12        45.16         1.46        45.47 o
   0   -9   12        21.83         1.90        18.44 o
   2   -9   12        49.13         4.28        49.05 o
   3   -9   12        35.13         2.39        32.45 o
  -4   -8   12        25.33         2.34        20.86 o
  -3   -8   12        25.86         2.61        26.61 o
  -1   -8   12       106.64         3.01       108.62 o
   0   -8   12        24.53         2.02        26.36 o
   1   -8   12        23.59         1.94        22.27 o
   4   -8   12        17.45         1.74        11.85 o
   5   -8   12        21.73         2.90        19.35 o
  -5   -7   12        12.92         2.09         7.59 o
  -3   -7   12        44.16         1.51        47.13 o
   0   -7   12       164.53         4.88       171.18 o
   2   -7   12        22.62         2.34        27.53 o
   3   -7   12        35.82         2.69        37.62 o
   5   -7   12        38.60         3.24        40.13 o
  -6   -6   12        30.04         2.67        28.61 o
  -5   -6   12        28.35         2.48        27.11 o
  -4   -6   12        23.49         3.79        28.36 o
  -3   -6   12        16.23         1.78        11.01 o
  -2   -6   12        22.85         2.25        22.36 o
  -1   -6   12       166.00         4.78       179.86 o
   0   -6   12        28.72         2.65        30.53 o
   1   -6   12        36.91         2.64        39.46 o
   2   -6   12        16.40         1.50        13.01 o
   4   -6   12        22.55         2.28        20.44 o
   5   -6   12        25.38         2.09        27.03 o
  -5   -5   12        17.11         2.09        19.35 o
  -4   -5   12        22.88         2.41        23.69 o
  -3   -5   12        31.76         3.01        33.62 o
  -2   -5   12        37.82         2.38        43.71 o
  -1   -5   12        36.94         3.61        40.46 o
   0   -5   12        53.48         3.26        57.31 o
   1   -5   12        15.55         1.74        15.85 o
   2   -5   12        43.69         2.38        39.88 o
   3   -5   12        32.81         4.48        34.62 o
   4   -5   12        32.54         2.74        33.54 o
   5   -5   12        75.70         6.55        71.66 o
  -7   -4   12        61.90         5.67        56.48 o
  -5   -4   12        21.07         2.08        24.44 o
  -4   -4   12        24.09         2.48        24.61 o
  -3   -4   12        44.57         2.86        48.14 o
  -2   -4   12        29.86         2.77        28.78 o
  -1   -4   12       105.31         2.25       117.38 o
   0   -4   12        18.89         1.69        21.61 o
   1   -4   12        62.66         3.77        65.82 o
   2   -4   12        35.28         2.44        31.78 o
   5   -4   12        14.12         2.29         5.76 o
  -7   -3   12        28.24         2.85        29.28 o
  -6   -3   12        21.57         2.44        23.19 o
  -5   -3   12        15.12         1.93        12.51 o
  -4   -3   12        13.80         2.33        12.85 o
  -3   -3   12        38.29         2.41        35.87 o
  -1   -3   12        37.77         2.57        38.37 o
   0   -3   12        31.88         2.40        33.37 o
   1   -3   12        38.54         4.27        39.13 o
   2   -3   12        35.00         4.27        38.29 o
   3   -3   12        32.90         3.98        32.95 o
  -7   -2   12        15.58         2.12        14.35 o
  -5   -2   12        12.94         2.17        12.26 o
  -4   -2   12        96.15         4.53        97.10 o
  -3   -2   12        34.81         2.52        35.79 o
  -2   -2   12        44.38         2.90        47.72 o
  -1   -2   12        26.74         2.10        26.03 o
   0   -2   12        43.77         3.04        41.13 o
   1   -2   12        88.71         3.41        84.59 o
   2   -2   12        40.87         5.22        42.88 o
   5   -2   12        29.17         2.73        26.61 o
  -7   -1   12        18.43         2.34        19.77 o
  -6   -1   12        26.93         2.46        29.62 o
  -2   -1   12        21.82         2.46        21.27 o
  -1   -1   12        24.48         2.38        23.69 o
   1   -1   12        33.44         2.20        34.62 o
   2   -1   12        55.52         3.66        51.14 o
   3   -1   12        27.80         2.37        23.19 o
   4   -1   12        13.93         1.90         9.76 o
  -7    0   12        14.55         2.35        16.27 o
  -6    0   12        22.21         2.59        25.94 o
  -5    0   12        89.15         5.52        88.43 o
  -4    0   12        22.06         1.97        27.86 o
  -2    0   12        48.86         2.93        48.55 o
   0    0   12        55.46         3.31        53.56 o
   1    0   12        64.62         1.72        62.82 o
   2    0   12        29.79         2.67        27.03 o
   3    0   12        27.75         2.21        25.28 o
  -5    1   12        11.97         1.77        15.18 o
  -4    1   12        22.54         2.27        26.03 o
  -3    1   12        29.33         2.08        30.78 o
  -2    1   12        46.90         1.53        45.88 o
   0    1   12        50.69         1.47        49.97 o
   1    1   12        47.74         3.15        43.30 o
   2    1   12        25.81         2.17        25.69 o
   3    1   12        15.81         2.06        13.93 o
  -6    2   12        50.67         5.45        55.89 o
  -5    2   12        23.41         3.88        22.86 o
  -4    2   12        22.33         2.55        24.69 o
   0    2   12        44.11         2.88        45.47 o
   1    2   12        33.57         2.26        34.87 o
  -6    3   12        24.84         2.33        30.95 o
  -2    3   12        13.01         1.68         5.09 o
  -1    3   12        94.79         6.21        87.01 o
   0    3   12       123.57         8.05       120.63 o
  -6    4   12        21.57         2.16        25.86 o
  -2    4   12        16.52         1.83        13.85 o
  -1    4   12        68.09         7.28        70.33 o
  -6    5   12        51.62         4.93        56.89 o
  -1    5   12        62.72         8.54        67.99 o
  -2    6   12        20.13         2.06        20.94 o
  -1    6   12        30.76         2.49        33.79 o
  -1  -13   13        19.84         3.25        19.44 o
  -2  -12   13        20.91         2.04        19.85 o
  -1  -12   13        15.58         2.08        13.76 o
   2  -12   13        18.28         3.05        19.60 o
  -3  -11   13        38.82         3.78        35.12 o
  -2  -11   13        32.67         3.22        29.70 o
   1  -11   13        35.53         2.70        36.04 o
   3  -11   13        16.39         2.14        15.60 o
   4  -11   13        18.75         2.20        18.52 o
  -1  -10   13        27.13         2.19        27.95 o
   1  -10   13        33.98         2.53        32.70 o
   4  -10   13        38.39         3.02        36.87 o
  -3   -9   13        33.35         2.62        33.54 o
  -2   -9   13        37.29         2.45        37.12 o
  -5   -8   13        17.86         2.48        17.94 o
  -4   -8   13        25.66         2.67        26.78 o
  -3   -8   13        52.71         3.79        51.81 o
   0   -8   13        15.92         1.73        14.52 o
   1   -8   13        43.06         3.37        42.80 o
   2   -8   13        13.16         1.69        11.85 o
   4   -8   13        17.88         2.25        18.35 o
  -5   -7   13        33.97         2.82        32.95 o
  -3   -7   13        16.87         1.96        16.02 o
  -2   -7   13        63.93         4.25        61.07 o
   0   -7   13        20.55         1.93        26.86 o
   1   -7   13        20.75         2.26        20.36 o
   2   -7   13        22.20         2.15        20.19 o
   4   -7   13        41.61         4.04        38.71 o
   5   -7   13        25.28         2.06        24.78 o
  -3   -6   13        22.33         2.19        24.44 o
  -2   -6   13        45.37         1.62        44.80 o
  -1   -6   13        33.29         2.45        27.78 o
   1   -6   13        48.29         1.57        45.72 o
   2   -6   13        39.80         2.85        38.46 o
   5   -6   13        28.76         2.95        27.20 o
  -5   -5   13        15.06         2.03        10.43 o
  -2   -5   13        99.08         2.96       100.27 o
  -1   -5   13        21.56         2.20        28.11 o
   0   -5   13        26.32         2.16        22.86 o
   1   -5   13        14.04         2.19        10.51 o
   4   -5   13        23.03         2.65        20.36 o
   5   -5   13        34.04         4.09        27.61 o
  -5   -4   13        16.52         1.94        18.94 o
  -4   -4   13        41.37         2.66        43.46 o
  -3   -4   13        15.71         1.76        13.93 o
  -2   -4   13        16.38         1.72        10.59 o
  -1   -4   13       137.56         3.95       142.57 o
   0   -4   13        29.20         2.15        24.94 o
   1   -4   13        17.88         2.25        22.61 o
   2   -4   13        28.72         2.60        26.95 o
   4   -4   13        40.48         6.55        41.88 o
  -6   -3   13        15.99         2.30        18.35 o
  -5   -3   13        20.97         2.11        25.53 o
  -4   -3   13        13.07         1.92        11.93 o
  -3   -3   13        12.88         2.17        12.35 o
  -2   -3   13       130.45         3.48       137.31 o
  -1   -3   13        28.53         2.25        25.03 o
   1   -3   13        21.90         2.20        17.27 o
   3   -3   13        20.08         1.90        19.35 o
   4   -3   13        29.77         2.40        27.53 o
  -5   -2   13        15.88         2.03        16.60 o
  -4   -2   13        15.09         1.77        16.60 o
  -3   -2   13        43.11         3.62        46.63 o
  -2   -2   13        27.36         2.22        30.70 o
  -1   -2   13        36.09         2.50        36.96 o
   0   -2   13        13.91         2.29        12.01 o
   1   -2   13        33.91         3.09        30.70 o
   2   -2   13        26.91         2.33        28.70 o
   3   -2   13        29.60         2.79        27.20 o
   4   -2   13        70.43         6.71        60.73 o
  -4   -1   13        27.45         2.51        32.20 o
  -3   -1   13        21.69         3.12        25.11 o
  -2   -1   13        90.11         2.62        92.60 o
  -1   -1   13        15.98         1.48        18.35 o
   0   -1   13        45.54         2.99        44.05 o
   1   -1   13        16.82         2.07        11.68 o
   4   -1   13        18.59         2.18         7.42 o
  -4    0   13        15.42         1.82        18.77 o
  -2    0   13        22.68         2.25        25.36 o
  -1    0   13        14.08         1.56        11.43 o
   0    0   13        22.46         2.18        23.11 o
   1    0   13        21.74         2.15        21.77 o
   2    0   13        26.13         2.11        22.52 o
  -5    1   13        39.25         4.40        45.72 o
  -4    1   13        21.77         2.16        22.11 o
  -2    1   13        15.78         1.84        14.52 o
  -1    1   13        22.35         2.25        20.94 o
   0    1   13        51.90         3.14        47.05 o
   1    1   13        26.43         2.12        25.03 o
  -3    2   13        15.26         1.85        16.18 o
   0    2   13        19.27         2.02        26.78 o
   1    2   13        28.46         2.70        25.78 o
  -6    3   13        40.68         3.84        42.38 o
  -3    3   13        16.57         1.72        19.60 o
  -1    3   13        23.72         1.91        24.03 o
  -1  -12   14        17.20         1.85        16.93 o
   0  -12   14        16.64         1.88        15.68 o
   1  -12   14        24.04         2.12        23.53 o
  -1  -11   14        48.33         3.65        50.89 o
   0  -11   14        18.46         2.35        19.35 o
   1  -11   14        36.93         2.85        36.37 o
  -3  -10   14        49.67         4.58        45.47 o
  -2  -10   14        27.88         2.30        25.44 o
   1  -10   14        13.28         2.02        14.77 o
   3  -10   14        75.98         8.69        72.66 o
  -4   -9   14        36.13         3.43        33.37 o
  -3   -9   14        24.43         2.32        24.78 o
   1   -9   14        14.95         1.65        16.52 o
   3   -9   14        41.00         3.27        39.63 o
  -4   -8   14        44.37         3.37        37.79 o
  -3   -8   14        33.21         3.33        31.37 o
  -1   -8   14        19.32         2.11        24.61 o
   0   -8   14        50.54         3.57        50.14 o
   1   -8   14        14.81         1.95        12.01 o
   2   -8   14        24.37         2.79        27.36 o
   3   -8   14        23.57         2.28        23.86 o
  -2   -7   14        32.73         2.29        34.54 o
   0   -7   14        34.40         2.41        31.12 o
   3   -7   14        42.20         4.24        43.21 o
   4   -7   14        33.05         3.46        35.62 o
  -4   -6   14        26.25         2.72        26.70 o
  -3   -6   14        36.14         2.75        33.95 o
  -2   -6   14        17.29         1.98        15.52 o
   4   -6   14        21.18         2.06        23.78 o
  -5   -5   14        21.76         2.09        22.19 o
  -4   -5   14        37.23         3.71        35.87 o
  -1   -5   14        15.62         1.97        12.68 o
   1   -5   14        15.93         1.73        15.10 o
   3   -5   14        23.25         2.44        23.44 o
  -3   -4   14        44.39         2.85        43.46 o
  -1   -4   14        24.72         2.34        29.28 o
   0   -4   14        23.88         2.25        22.77 o
   1   -4   14        18.86         1.82        19.27 o
   4   -4   14        30.12         2.94        24.28 o
  -3   -3   14        27.53         2.21        28.53 o
  -2   -3   14        22.59         2.48        21.27 o
   0   -3   14        32.93         2.20        33.29 o
   1   -3   14        39.41         2.57        32.95 o
  -3   -2   14        66.15         3.96        67.91 o
  -2   -2   14        22.26         2.20        25.61 o
  -1   -2   14        14.54         2.36         8.26 o
  -5   -1   14        19.69         2.83        24.36 o
  -2   -1   14        86.65         5.30        86.18 o
  -1   -1   14        17.60         1.87        14.02 o
   3   -1   14        40.82         3.70        34.70 o
  -6    0   14        16.98         2.51        15.35 o
  -3    0   14        76.31         5.48        78.50 o
  -2    0   14        19.94         2.00        16.77 o
   0    0   14        16.94         1.62        11.76 o
   2    0   14        15.38         1.97        12.18 o
  -4    1   14        30.05         3.05        32.54 o
  -3    1   14        16.54         2.18        15.77 o
  -2    1   14        19.53         1.85        20.61 o
   0    1   14        15.82         1.97        14.35 o
   1    1   14        19.77         2.40        19.69 o
   2    1   14        14.70         2.34        17.19 o
  -4    2   14        16.54         2.18        13.35 o
  -3    2   14        51.70         4.97        53.31 o
  -1    2   14        18.65         2.21        22.27 o
  -2  -10   15        22.23         2.02        21.94 o
   2  -10   15        28.73         3.18        27.95 o
  -3   -9   15        49.04         4.48        44.38 o
  -2   -9   15        23.44         2.15        25.53 o
  -1   -9   15        20.72         2.69        23.78 o
   0   -9   15        31.99         2.59        30.53 o
   2   -9   15        69.78         6.39        61.40 o
  -2   -8   15        56.55         4.11        56.89 o
  -1   -8   15        18.27         2.29        20.11 o
   0   -8   15        45.20         4.20        45.30 o
   1   -8   15        15.46         2.03        15.27 o
  -4   -7   15        46.53         4.35        42.13 o
  -3   -7   15        29.04         2.55        26.78 o
   0   -7   15        21.07         2.38        20.77 o
   1   -7   15        14.07         1.95         8.43 o
   2   -7   15        80.12        10.85        76.92 o
   3   -7   15        15.66         1.88        15.43 o
  -4   -6   15        25.06         2.32        24.61 o
  -1   -6   15        21.66         2.02        20.02 o
  -4   -5   15        27.81         2.42        26.03 o
  -2   -5   15        19.44         2.50        20.52 o
  -1   -5   15        45.25         3.27        44.05 o
   0   -5   15        18.33         2.08        11.51 o
   1   -5   15        28.32         2.84        27.86 o
   2   -5   15        23.28         2.10        22.69 o
  -3   -4   15        23.61         2.52        26.70 o
  -1   -4   15        26.00         2.14        23.44 o
   2   -4   15        39.38         3.01        34.95 o
  -4   -3   15        16.27         2.12        18.52 o
  -1   -3   15        14.92         1.85        12.35 o
  -5   -2   15        16.89         1.90        14.43 o
  -1   -2   15        25.17         2.69        27.11 o
   0   -2   15        19.91         2.66        14.43 o
   2   -2   15        23.89         2.23        18.77 o
  -4   -1   15        13.76         1.99        19.27 o
  -2   -1   15        17.67         2.28        22.69 o
  -1   -1   15        14.61         2.02        17.35 o
   0   -1   15        13.66         2.21        14.52 o
  -1    0   15        18.26         2.35        17.52 o
   0    0   15        20.14         2.34        20.02 o
  -4    1   15        31.19         3.12        34.20 o
  -3    1   15        15.96         2.08        18.19 o
  -3    2   15        38.59         3.56        39.88 o
  -1    2   15        13.14         2.08         7.26 o
  -2   -8   16        36.16         3.39        37.04 o
   1   -8   16        44.25         4.56        45.63 o
  -1   -7   16        15.65         1.83        12.18 o
   1   -7   16        28.94         2.78        28.36 o
  -3   -6   16        21.77         2.05        24.11 o
  -2   -6   16        23.21         2.15        23.61 o
  -1   -6   16        28.62         2.38        25.28 o
   1   -6   16        64.39         5.84        54.06 o
  -3   -5   16        39.25         3.74        41.04 o
  -1   -5   16        39.94         2.97        39.71 o
   0   -5   16        20.58         1.94        19.52 o
   1   -4   16        74.96         6.74        63.07 o
  -2   -3   16        21.34         2.07        19.94 o
   0   -3   16        17.47         1.71        13.26 o
  -2   -2   16        24.00         2.21        23.78 o
